# Supplementary material for: Assessing Causality Between Second-Hand Smoking and Potentially Associated Diseases in Multiple Systems: A Two-Sample Mendelian Randomization Study
Source: Nicotine Tob Res. 2023 Oct 3;26(6):678–84. doi: 10.1093/ntr/ntad193 (PMC11109494; doi:10.1093/ntr/ntad193)
Supplement: ntad193_suppl_Supplementary_Tables_S1-S9 [file ntad193_suppl_supplementary_tables_s1-s9.xlsx]

## Sheet: DateSheet
SUPPLEMENTARY TABLES
Table S1. The SNPs Significantly Associated with SHS in the Workplace
Table S2. Detail Information of the Genetic Variants in the MR Analysis of SHS and MI
Table S3. Detail Information of the Genetic Variants in the MR Analysis of SHS and AF
Table S4. Detail Information of the Genetic Variants in the MR Analysis of SHS and Stroke
Table S5. Detail Information of the Genetic Variants in the MR Analysis of SHS and Lung Cancer
Table S6. Detail Information of the Genetic Variants in the MR Analysis of SHS and Asthma
Table S7. Detail Information of the Genetic Variants in the MR Analysis of SHS and Allergic Disease
Table S8. Detail Information of the Genetic Variants in the MR Analysis of SHS and Type 2 Diabetes
Table S9. Detail Information of the Genetic Variants in the MR Analysis of SHS and Depression

## Sheet: TableS1
Table S1. The SNPs Significantly Associated with SHS in the Workplace
eaf.exposure	samplesize.exposure	beta.exposure	se.exposure	pval.exposure	other_allele.exposure	effect_allele.exposure	SNP	exposure	mr_keep.exposure	pval_origin.exposure	id.exposure	data_source.exposure
0.376089	89714	0.00757944	0.00181432	2.95e-05	T	C	rs2031468	exposure	TRUE	reported	Bk3cAA	textfile
0.120364	89714	0.0127686	0.00272239	2.73e-06	G	A	rs2765837	exposure	TRUE	reported	Bk3cAA	textfile
0.321092	89714	-0.00849508	0.00187987	6.22e-06	G	A	rs7082468	exposure	TRUE	reported	Bk3cAA	textfile
0.253389	89714	0.00829699	0.00201769	3.92e-05	C	G	rs1993415	exposure	TRUE	reported	Bk3cAA	textfile
0.232411	89714	0.00867476	0.00210372	3.73e-05	C	T	rs12765304	exposure	TRUE	reported	Bk3cAA	textfile
0.0269579	89714	-0.0226667	0.00540836	2.78e-05	C	T	rs76879415	exposure	TRUE	reported	Bk3cAA	textfile
0.249954	89714	0.00846321	0.00207117	4.39e-05	C	T	rs513564	exposure	TRUE	reported	Bk3cAA	textfile
0.365843	89714	0.00882033	0.00183024	1.44e-06	C	T	rs2847178	exposure	TRUE	reported	Bk3cAA	textfile
0.21688	89714	-0.010796	0.00220881	1.02e-06	A	G	rs35131353	exposure	TRUE	reported	Bk3cAA	textfile
0.108101	89714	0.0117965	0.00290823	4.99e-05	G	A	rs72896141	exposure	TRUE	reported	Bk3cAA	textfile
0.190195	89714	-0.00945261	0.0022387	2.42e-05	C	T	rs10219378	exposure	TRUE	reported	Bk3cAA	textfile
0.0735564	89714	-0.0141072	0.00347247	4.86e-05	C	T	rs56169403	exposure	TRUE	reported	Bk3cAA	textfile
0.247631	89714	-0.00875473	0.00203417	1.68e-05	A	C	rs73214167	exposure	TRUE	reported	Bk3cAA	textfile
0.450444	89714	0.0080669	0.00175604	4.36e-06	C	T	rs1458176	exposure	TRUE	reported	Bk3cAA	textfile
0.0158631	89714	0.0335219	0.00714406	2.71e-06	G	A	rs17602639	exposure	TRUE	reported	Bk3cAA	textfile
0.340928	89714	-0.00839198	0.00184948	5.7e-06	A	G	rs2069408	exposure	TRUE	reported	Bk3cAA	textfile
0.023507	89714	0.0252359	0.00578864	1.3e-05	G	A	rs12866922	exposure	TRUE	reported	Bk3cAA	textfile
0.0147267	89714	-0.0343881	0.00745485	3.98e-06	G	A	rs142563889	exposure	TRUE	reported	Bk3cAA	textfile
0.0145037	89714	0.0322386	0.00765178	2.52e-05	G	A	rs150689049	exposure	TRUE	reported	Bk3cAA	textfile
0.442393	89714	-0.00726867	0.00177597	4.27e-05	T	C	rs7336192	exposure	TRUE	reported	Bk3cAA	textfile
0.345461	89714	0.00769591	0.00184866	3.14e-05	T	G	rs9530332	exposure	TRUE	reported	Bk3cAA	textfile
0.114016	89714	-0.0113163	0.00276525	4.27e-05	A	G	rs2296498	exposure	TRUE	reported	Bk3cAA	textfile
0.0289475	89714	-0.0217882	0.00520882	2.88e-05	T	C	rs79519537	exposure	TRUE	reported	Bk3cAA	textfile
0.15964	89714	0.0124305	0.00244429	3.67e-07	G	C	rs8006552	exposure	TRUE	reported	Bk3cAA	textfile
0.465836	89714	-0.00719049	0.00177068	4.89e-05	A	C	rs2683122	exposure	TRUE	reported	Bk3cAA	textfile
0.00888031	89714	-0.0415391	0.00945298	1.11e-05	A	G	rs117410926	exposure	TRUE	reported	Bk3cAA	textfile
0.214855	89714	-0.00984579	0.00216755	5.57e-06	G	C	rs67336105	exposure	TRUE	reported	Bk3cAA	textfile
0.257769	89714	0.00829075	0.00201638	3.93e-05	G	A	rs3825941	exposure	TRUE	reported	Bk3cAA	textfile
0.0073634	89714	0.0430825	0.0104699	3.88e-05	G	A	rs138858192	exposure	TRUE	reported	Bk3cAA	textfile
0.014088	89714	0.0314433	0.00757947	3.35e-05	T	C	rs72760330	exposure	TRUE	reported	Bk3cAA	textfile
0.0863941	89714	-0.0144375	0.00345182	2.88e-05	G	A	rs7201235	exposure	TRUE	reported	Bk3cAA	textfile
0.0872412	89714	-0.0139716	0.00321154	1.36e-05	T	G	rs62055389	exposure	TRUE	reported	Bk3cAA	textfile
0.486291	89714	-0.00740657	0.00177911	3.14e-05	G	T	rs4131945	exposure	TRUE	reported	Bk3cAA	textfile
0.025008	89714	-0.0260141	0.00565598	4.24e-06	G	A	rs559280424	exposure	TRUE	reported	Bk3cAA	textfile
0.308169	89714	0.00922209	0.00196696	2.76e-06	C	G	rs7204542	exposure	TRUE	reported	Bk3cAA	textfile
0.131263	89714	0.0113452	0.00264721	1.82e-05	T	A	rs772112	exposure	TRUE	reported	Bk3cAA	textfile
0.362312	89714	0.0076189	0.00182037	2.85e-05	C	G	rs689896	exposure	TRUE	reported	Bk3cAA	textfile
0.00760469	89714	0.0437941	0.0105942	3.57e-05	A	G	rs140647724	exposure	TRUE	reported	Bk3cAA	textfile
0.00158976	89714	0.0994673	0.0234151	2.16e-05	G	A	rs192230368	exposure	TRUE	reported	Bk3cAA	textfile
0.292169	89714	-0.00843132	0.00204125	3.62e-05	T	C	rs10425544	exposure	TRUE	reported	Bk3cAA	textfile
0.248688	89714	-0.00854806	0.00207888	3.93e-05	T	C	rs12409184	exposure	TRUE	reported	Bk3cAA	textfile
0.103226	89714	-0.0123639	0.00294957	2.77e-05	G	C	rs554912495	exposure	TRUE	reported	Bk3cAA	textfile
0.0507364	89714	0.0164857	0.00402385	4.19e-05	G	A	rs370870955	exposure	TRUE	reported	Bk3cAA	textfile
0.0802328	89714	0.0139379	0.00324288	1.73e-05	C	T	rs12041866	exposure	TRUE	reported	Bk3cAA	textfile
0.0925203	89714	0.0123806	0.00303411	4.5e-05	G	A	rs72679121	exposure	TRUE	reported	Bk3cAA	textfile
0.0540394	89714	-0.0167929	0.00387384	1.46e-05	T	C	rs4814452	exposure	TRUE	reported	Bk3cAA	textfile
0.0884728	89714	-0.015143	0.00307712	8.62e-07	C	T	rs6112545	exposure	TRUE	reported	Bk3cAA	textfile
0.190034	89714	-0.0103184	0.00223292	3.82e-06	G	C	rs6130609	exposure	TRUE	reported	Bk3cAA	textfile
0.0223098	89714	0.0254917	0.00591581	1.64e-05	A	G	rs62208003	exposure	TRUE	reported	Bk3cAA	textfile
0.058118	89714	-0.0195589	0.00375031	1.84e-07	T	G	rs207008	exposure	TRUE	reported	Bk3cAA	textfile
0.0201729	89714	0.0298263	0.00655698	5.4e-06	C	T	rs118098194	exposure	TRUE	reported	Bk3cAA	textfile
0.250511	89714	-0.00848229	0.00203355	3.03e-05	T	C	rs73360100	exposure	TRUE	reported	Bk3cAA	textfile
0.339941	89714	0.00772703	0.00186074	3.29e-05	G	A	rs914186	exposure	TRUE	reported	Bk3cAA	textfile
0.0151067	89714	0.0326451	0.00759825	1.74e-05	G	C	rs148904098	exposure	TRUE	reported	Bk3cAA	textfile
0.189881	89714	0.00909136	0.00222923	4.54e-05	G	T	rs117514024	exposure	TRUE	reported	Bk3cAA	textfile
0.205871	89714	0.00904834	0.00216889	3.02e-05	C	T	rs12484068	exposure	TRUE	reported	Bk3cAA	textfile
0.089228	89714	0.012535	0.00307039	4.46e-05	A	T	rs74639782	exposure	TRUE	reported	Bk3cAA	textfile
0.0257119	89714	-0.0228533	0.00563455	5e-05	G	A	rs74405153	exposure	TRUE	reported	Bk3cAA	textfile
0.0195525	89714	0.0266253	0.00643949	3.56e-05	A	T	rs192463148	exposure	TRUE	reported	Bk3cAA	textfile
0.0894473	89714	0.0138888	0.00313598	9.49e-06	A	G	rs1714946	exposure	TRUE	reported	Bk3cAA	textfile
0.431419	89714	0.00779841	0.00181535	1.74e-05	A	T	rs4433952	exposure	TRUE	reported	Bk3cAA	textfile
0.374342	89714	-0.00799968	0.00181056	9.96e-06	T	G	rs876462	exposure	TRUE	reported	Bk3cAA	textfile
0.0187471	89714	-0.02879	0.00668861	1.68e-05	G	A	rs554080124	exposure	TRUE	reported	Bk3cAA	textfile
0.368941	89714	0.00874329	0.00184062	2.04e-06	T	G	rs12105711	exposure	TRUE	reported	Bk3cAA	textfile
0.430998	89714	-0.00753564	0.00177005	2.07e-05	G	T	rs3897921	exposure	TRUE	reported	Bk3cAA	textfile
0.0047649	89714	0.0583193	0.0129703	6.92e-06	G	A	rs144479774	exposure	TRUE	reported	Bk3cAA	textfile
0.0537133	89714	0.016262	0.00388067	2.79e-05	T	G	rs12493295	exposure	TRUE	reported	Bk3cAA	textfile
0.0180067	89714	-0.0288803	0.00697431	3.46e-05	C	T	rs116249622	exposure	TRUE	reported	Bk3cAA	textfile
0.365353	89714	0.00794077	0.00182508	1.36e-05	A	T	rs35385779	exposure	TRUE	reported	Bk3cAA	textfile
0.0567946	89714	-0.0186685	0.00402318	3.48e-06	G	A	rs112292811	exposure	TRUE	reported	Bk3cAA	textfile
0.0741433	89714	0.0139914	0.00340649	4.01e-05	C	T	rs4688298	exposure	TRUE	reported	Bk3cAA	textfile
0.020231	89714	0.0288195	0.00671373	1.77e-05	T	C	rs150100064	exposure	TRUE	reported	Bk3cAA	textfile
0.0204095	89714	0.0282039	0.0066206	2.05e-05	A	T	rs149772745	exposure	TRUE	reported	Bk3cAA	textfile
0.464013	89714	-0.00764226	0.00176045	1.42e-05	G	A	rs10009088	exposure	TRUE	reported	Bk3cAA	textfile
0.22088	89714	0.00902603	0.00212907	2.24e-05	G	A	rs4975012	exposure	TRUE	reported	Bk3cAA	textfile
0.0165783	89714	0.0292588	0.00705273	3.35e-05	G	T	rs189879813	exposure	TRUE	reported	Bk3cAA	textfile
0.416131	89714	0.00745342	0.00177421	2.66e-05	T	C	rs6881290	exposure	TRUE	reported	Bk3cAA	textfile
0.0157194	89714	0.030137	0.00735607	4.19e-05	C	A	rs200548158	exposure	TRUE	reported	Bk3cAA	textfile
0.149032	89714	0.0102618	0.00248621	3.67e-05	A	C	rs6914902	exposure	TRUE	reported	Bk3cAA	textfile
0.0576392	89714	0.0193191	0.00379766	3.64e-07	G	T	rs77805523	exposure	TRUE	reported	Bk3cAA	textfile
0.0362675	89714	-0.0212002	0.00484085	1.19e-05	G	A	rs117858056	exposure	TRUE	reported	Bk3cAA	textfile
0.0277103	89714	-0.0217696	0.0053386	4.55e-05	G	C	rs57605348	exposure	TRUE	reported	Bk3cAA	textfile
0.0117592	89714	0.0381334	0.00835709	5.05e-06	C	G	rs149651312	exposure	TRUE	reported	Bk3cAA	textfile
0.332231	89714	-0.00811472	0.00188608	1.69e-05	T	A	rs1262928	exposure	TRUE	reported	Bk3cAA	textfile
0.0147391	89714	0.0301738	0.00733453	3.89e-05	A	T	rs9368351	exposure	TRUE	reported	Bk3cAA	textfile
0.0463158	89714	-0.0184646	0.004175	9.76e-06	G	A	rs3093540	exposure	TRUE	reported	Bk3cAA	textfile
0.00944719	89714	0.0403285	0.00973382	3.43e-05	C	T	rs114134538	exposure	TRUE	reported	Bk3cAA	textfile
0.313689	89714	-0.00785951	0.00188914	3.18e-05	T	A	rs10945133	exposure	TRUE	reported	Bk3cAA	textfile
0.409366	89714	0.00732231	0.00179381	4.47e-05	G	A	rs35921795	exposure	TRUE	reported	Bk3cAA	textfile
0.0226911	89714	0.0247413	0.0059315	3.03e-05	T	C	rs79780845	exposure	TRUE	reported	Bk3cAA	textfile
0.0448565	89714	0.0201649	0.00425824	2.19e-06	A	T	rs62477305	exposure	TRUE	reported	Bk3cAA	textfile
0.0481414	89714	0.0169392	0.00412782	4.07e-05	T	C	rs143255283	exposure	TRUE	reported	Bk3cAA	textfile
0.039827	89714	0.0194716	0.00470387	3.48e-05	G	A	rs147567945	exposure	TRUE	reported	Bk3cAA	textfile
0.0169427	89714	0.030187	0.00676279	8.07e-06	G	A	rs112169681	exposure	TRUE	reported	Bk3cAA	textfile
0.0155521	89714	0.0292122	0.00711909	4.08e-05	C	A	rs77309795	exposure	TRUE	reported	Bk3cAA	textfile
0.0181501	89714	0.0317945	0.00707126	6.92e-06	T	G	rs577411470	exposure	TRUE	reported	Bk3cAA	textfile
0.106488	89714	0.0121055	0.00284134	2.04e-05	C	A	rs3106532	exposure	TRUE	reported	Bk3cAA	textfile
0.0229563	89714	-0.0277196	0.00583247	2.01e-06	A	G	rs79498641	exposure	TRUE	reported	Bk3cAA	textfile
0.423737	89714	-0.00722197	0.00177759	4.85e-05	C	G	rs3817706	exposure	TRUE	reported	Bk3cAA	textfile
0.0938635	89714	-0.0131471	0.00311966	2.51e-05	A	G	rs118146115	exposure	TRUE	reported	Bk3cAA	textfile
0.0148805	89714	0.0310402	0.00725634	1.89e-05	C	T	rs55813661	exposure	TRUE	reported	Bk3cAA	textfile
0.0217623	89714	0.0283802	0.00632286	7.18e-06	C	T	rs62496164	exposure	TRUE	reported	Bk3cAA	textfile
0.00962503	89714	0.0440065	0.00897803	9.52e-07	A	G	rs76217853	exposure	TRUE	reported	Bk3cAA	textfile
0.32307	89714	-0.00785979	0.00189426	3.34e-05	T	C	rs884258	exposure	TRUE	reported	Bk3cAA	textfile
0.496407	89714	0.00727057	0.00176661	3.87e-05	G	A	rs3739699	exposure	TRUE	reported	Bk3cAA	textfile
0.125096	89714	-0.0115428	0.0026655	1.49e-05	C	G	rs72726054	exposure	TRUE	reported	Bk3cAA	textfile

## Sheet: TableS2
Table S2. Detail Information of the Genetic Variants in the MR Analysis of SHS and MI
SNP	effect_allele.exposure	other_allele.exposure	effect_allele.outcome	other_allele.outcome	beta.exposure	beta.outcome	eaf.exposure	eaf.outcome	remove	palindromic	ambiguous	id.outcome	chr	pos	se.outcome	samplesize.outcome	pval.outcome	outcome	originalname.outcome	outcome.deprecated	mr_keep.outcome	data_source.outcome	samplesize.exposure	se.exposure	pval.exposure	exposure	mr_keep.exposure	pval_origin.exposure	id.exposure	data_source.exposure	action	mr_keep
rs10009088	A	G	A	G	-0.00764226	0.0091	0.464013	0.5821	FALSE	FALSE	FALSE	finn-b-I9_MI	4	180336832	0.0158	NA	0.5632	Myocardial infarction || id:finn-b-I9_MI	Myocardial infarction	Myocardial infarction || ||	TRUE	igd	89714	0.00176045	1.42e-05	exposure	TRUE	reported	jRiW0H	textfile	2	TRUE
rs10219378	T	C	T	C	-0.00945261	0.0437	0.190195	0.1186	FALSE	FALSE	FALSE	finn-b-I9_MI	11	86339724	0.0243	NA	0.0717299	Myocardial infarction || id:finn-b-I9_MI	Myocardial infarction	Myocardial infarction || ||	TRUE	igd	89714	0.0022387	2.42e-05	exposure	TRUE	reported	jRiW0H	textfile	2	TRUE
rs10425544	C	T	C	T	-0.00843132	-0.0266	0.292169	0.7711	FALSE	FALSE	FALSE	finn-b-I9_MI	19	836043	0.0188	NA	0.1582	Myocardial infarction || id:finn-b-I9_MI	Myocardial infarction	Myocardial infarction || ||	TRUE	igd	89714	0.00204125	3.62e-05	exposure	TRUE	reported	jRiW0H	textfile	2	TRUE
rs10945133	A	T	A	T	-0.00785951	0.0003	0.313689	0.293	FALSE	TRUE	FALSE	finn-b-I9_MI	6	69354524	0.0172	NA	0.9881	Myocardial infarction || id:finn-b-I9_MI	Myocardial infarction	Myocardial infarction || ||	TRUE	igd	89714	0.00188914	3.18e-05	exposure	TRUE	reported	jRiW0H	textfile	2	TRUE
rs112169681	A	G	A	G	0.030187	0.018	0.0169427	0.01268	FALSE	FALSE	FALSE	finn-b-I9_MI	7	70641982	0.0701	NA	0.7975	Myocardial infarction || id:finn-b-I9_MI	Myocardial infarction	Myocardial infarction || ||	TRUE	igd	89714	0.00676279	8.07e-06	exposure	TRUE	reported	jRiW0H	textfile	2	TRUE
rs114134538	T	C	T	C	0.0403285	-0.1093	0.00944719	0.002576	FALSE	FALSE	FALSE	finn-b-I9_MI	6	41851676	0.1534	NA	0.4763	Myocardial infarction || id:finn-b-I9_MI	Myocardial infarction	Myocardial infarction || ||	TRUE	igd	89714	0.00973382	3.43e-05	exposure	TRUE	reported	jRiW0H	textfile	2	TRUE
rs116249622	T	C	T	C	-0.0288803	-0.0614	0.0180067	0.0138	FALSE	FALSE	FALSE	finn-b-I9_MI	3	190482826	0.0685	NA	0.3705	Myocardial infarction || id:finn-b-I9_MI	Myocardial infarction	Myocardial infarction || ||	TRUE	igd	89714	0.00697431	3.46e-05	exposure	TRUE	reported	jRiW0H	textfile	2	TRUE
rs117410926	G	A	G	A	-0.0415391	-0.0512	0.00888031	0.009341	FALSE	FALSE	FALSE	finn-b-I9_MI	15	47979695	0.0834	NA	0.539299	Myocardial infarction || id:finn-b-I9_MI	Myocardial infarction	Myocardial infarction || ||	TRUE	igd	89714	0.00945298	1.11e-05	exposure	TRUE	reported	jRiW0H	textfile	2	TRUE
rs117858056	A	G	A	G	-0.0212002	0.0398	0.0362675	0.04167	FALSE	FALSE	FALSE	finn-b-I9_MI	6	149289638	0.0395	NA	0.3136	Myocardial infarction || id:finn-b-I9_MI	Myocardial infarction	Myocardial infarction || ||	TRUE	igd	89714	0.00484085	1.19e-05	exposure	TRUE	reported	jRiW0H	textfile	2	TRUE
rs118098194	T	C	T	C	0.0298263	-0.1204	0.0201729	0.01938	FALSE	FALSE	FALSE	finn-b-I9_MI	21	33944718	0.0579	NA	0.0375898	Myocardial infarction || id:finn-b-I9_MI	Myocardial infarction	Myocardial infarction || ||	TRUE	igd	89714	0.00655698	5.4e-06	exposure	TRUE	reported	jRiW0H	textfile	2	TRUE
rs118146115	G	A	G	A	-0.0131471	-0.0342	0.0938635	0.09774	FALSE	FALSE	FALSE	finn-b-I9_MI	8	22116219	0.0266	NA	0.1977	Myocardial infarction || id:finn-b-I9_MI	Myocardial infarction	Myocardial infarction || ||	TRUE	igd	89714	0.00311966	2.51e-05	exposure	TRUE	reported	jRiW0H	textfile	2	TRUE
rs12041866	T	C	T	C	0.0139379	0.0136	0.0802328	0.08799	FALSE	FALSE	FALSE	finn-b-I9_MI	1	60484531	0.0276	NA	0.6223	Myocardial infarction || id:finn-b-I9_MI	Myocardial infarction	Myocardial infarction || ||	TRUE	igd	89714	0.00324288	1.73e-05	exposure	TRUE	reported	jRiW0H	textfile	2	TRUE
rs12105711	G	T	G	T	0.00874329	-0.0064	0.368941	0.3295	FALSE	FALSE	FALSE	finn-b-I9_MI	2	60736985	0.0166	NA	0.7001	Myocardial infarction || id:finn-b-I9_MI	Myocardial infarction	Myocardial infarction || ||	TRUE	igd	89714	0.00184062	2.04e-06	exposure	TRUE	reported	jRiW0H	textfile	2	TRUE
rs12409184	C	T	C	T	-0.00854806	0.0113	0.248688	0.2362	FALSE	FALSE	FALSE	finn-b-I9_MI	1	114055488	0.0183	NA	0.5382	Myocardial infarction || id:finn-b-I9_MI	Myocardial infarction	Myocardial infarction || ||	TRUE	igd	89714	0.00207888	3.93e-05	exposure	TRUE	reported	jRiW0H	textfile	2	TRUE
rs12484068	T	C	T	C	0.00904834	0.0055	0.205871	0.3166	FALSE	FALSE	FALSE	finn-b-I9_MI	22	51099862	0.0168	NA	0.7453	Myocardial infarction || id:finn-b-I9_MI	Myocardial infarction	Myocardial infarction || ||	TRUE	igd	89714	0.00216889	3.02e-05	exposure	TRUE	reported	jRiW0H	textfile	2	TRUE
rs12493295	G	T	G	T	0.016262	0.0349	0.0537133	0.0214	FALSE	FALSE	FALSE	finn-b-I9_MI	3	16679114	0.0534	NA	0.513701	Myocardial infarction || id:finn-b-I9_MI	Myocardial infarction	Myocardial infarction || ||	TRUE	igd	89714	0.00388067	2.79e-05	exposure	TRUE	reported	jRiW0H	textfile	2	TRUE
rs1262928	A	T	A	T	-0.00811472	-0.0005	0.332231	0.244	FALSE	TRUE	FALSE	finn-b-I9_MI	6	16806082	0.0185	NA	0.9785	Myocardial infarction || id:finn-b-I9_MI	Myocardial infarction	Myocardial infarction || ||	TRUE	igd	89714	0.00188608	1.69e-05	exposure	TRUE	reported	jRiW0H	textfile	2	TRUE
rs12765304	T	C	T	C	0.00867476	-0.0139	0.232411	0.2586	FALSE	FALSE	FALSE	finn-b-I9_MI	10	7631014	0.0179	NA	0.439	Myocardial infarction || id:finn-b-I9_MI	Myocardial infarction	Myocardial infarction || ||	TRUE	igd	89714	0.00210372	3.73e-05	exposure	TRUE	reported	jRiW0H	textfile	2	TRUE
rs138858192	A	G	A	G	0.0430825	0.098	0.0073634	0.03516	FALSE	FALSE	FALSE	finn-b-I9_MI	15	79099986	0.0425	NA	0.0209402	Myocardial infarction || id:finn-b-I9_MI	Myocardial infarction	Myocardial infarction || ||	TRUE	igd	89714	0.0104699	3.88e-05	exposure	TRUE	reported	jRiW0H	textfile	2	TRUE
rs140647724	G	A	G	A	0.0437941	0.1123	0.00760469	0.01559	FALSE	FALSE	FALSE	finn-b-I9_MI	19	20290042	0.0621	NA	0.0707799	Myocardial infarction || id:finn-b-I9_MI	Myocardial infarction	Myocardial infarction || ||	TRUE	igd	89714	0.0105942	3.57e-05	exposure	TRUE	reported	jRiW0H	textfile	2	TRUE
rs142563889	A	G	A	G	-0.0343881	0.0064	0.0147267	0.01982	FALSE	FALSE	FALSE	finn-b-I9_MI	13	23278334	0.0558	NA	0.9092	Myocardial infarction || id:finn-b-I9_MI	Myocardial infarction	Myocardial infarction || ||	TRUE	igd	89714	0.00745485	3.98e-06	exposure	TRUE	reported	jRiW0H	textfile	2	TRUE
rs143255283	C	T	C	T	0.0169392	-0.0834	0.0481414	0.04641	FALSE	FALSE	FALSE	finn-b-I9_MI	7	147431844	0.037	NA	0.0242801	Myocardial infarction || id:finn-b-I9_MI	Myocardial infarction	Myocardial infarction || ||	TRUE	igd	89714	0.00412782	4.07e-05	exposure	TRUE	reported	jRiW0H	textfile	2	TRUE
rs144479774	A	G	A	G	0.0583193	0.1122	0.0047649	0.007541	FALSE	FALSE	FALSE	finn-b-I9_MI	3	122728248	0.0926	NA	0.2256	Myocardial infarction || id:finn-b-I9_MI	Myocardial infarction	Myocardial infarction || ||	TRUE	igd	89714	0.0129703	6.92e-06	exposure	TRUE	reported	jRiW0H	textfile	2	TRUE
rs1458176	T	C	T	C	0.0080669	0.0079	0.450444	0.5688	FALSE	FALSE	FALSE	finn-b-I9_MI	12	41777144	0.0157	NA	0.6148	Myocardial infarction || id:finn-b-I9_MI	Myocardial infarction	Myocardial infarction || ||	TRUE	igd	89714	0.00175604	4.36e-06	exposure	TRUE	reported	jRiW0H	textfile	2	TRUE
rs147567945	A	G	A	G	0.0194716	-0.132	0.039827	0.007647	FALSE	FALSE	FALSE	finn-b-I9_MI	7	47544762	0.0922	NA	0.1521	Myocardial infarction || id:finn-b-I9_MI	Myocardial infarction	Myocardial infarction || ||	TRUE	igd	89714	0.00470387	3.48e-05	exposure	TRUE	reported	jRiW0H	textfile	2	TRUE
rs148904098	C	G	C	G	0.0326451	0.1666	0.0151067	0.005052	FALSE	TRUE	FALSE	finn-b-I9_MI	22	25249949	0.1119	NA	0.1366	Myocardial infarction || id:finn-b-I9_MI	Myocardial infarction	Myocardial infarction || ||	TRUE	igd	89714	0.00759825	1.74e-05	exposure	TRUE	reported	jRiW0H	textfile	2	TRUE
rs149651312	G	C	G	C	0.0381334	-0.0197	0.0117592	0.01385	FALSE	TRUE	FALSE	finn-b-I9_MI	6	160595479	0.0678	NA	0.770999	Myocardial infarction || id:finn-b-I9_MI	Myocardial infarction	Myocardial infarction || ||	TRUE	igd	89714	0.00835709	5.05e-06	exposure	TRUE	reported	jRiW0H	textfile	2	TRUE
rs149772745	T	A	T	A	0.0282039	-0.0779	0.0204095	0.0087	FALSE	TRUE	FALSE	finn-b-I9_MI	4	12576228	0.0878	NA	0.3751	Myocardial infarction || id:finn-b-I9_MI	Myocardial infarction	Myocardial infarction || ||	TRUE	igd	89714	0.0066206	2.05e-05	exposure	TRUE	reported	jRiW0H	textfile	2	TRUE
rs150100064	C	T	C	T	0.0288195	0.0315	0.020231	0.0126	FALSE	FALSE	FALSE	finn-b-I9_MI	3	96018959	0.0704	NA	0.654699	Myocardial infarction || id:finn-b-I9_MI	Myocardial infarction	Myocardial infarction || ||	TRUE	igd	89714	0.00671373	1.77e-05	exposure	TRUE	reported	jRiW0H	textfile	2	TRUE
rs150689049	A	G	A	G	0.0322386	0.113	0.0145037	0.005923	FALSE	FALSE	FALSE	finn-b-I9_MI	13	23446586	0.1029	NA	0.2722	Myocardial infarction || id:finn-b-I9_MI	Myocardial infarction	Myocardial infarction || ||	TRUE	igd	89714	0.00765178	2.52e-05	exposure	TRUE	reported	jRiW0H	textfile	2	TRUE
rs1714946	G	A	G	A	0.0138888	0.0348	0.0894473	0.1261	FALSE	FALSE	FALSE	finn-b-I9_MI	2	235265207	0.0236	NA	0.1399	Myocardial infarction || id:finn-b-I9_MI	Myocardial infarction	Myocardial infarction || ||	TRUE	igd	89714	0.00313598	9.49e-06	exposure	TRUE	reported	jRiW0H	textfile	2	TRUE
rs17602639	A	G	A	G	0.0335219	-0.0494	0.0158631	0.008112	FALSE	FALSE	FALSE	finn-b-I9_MI	12	42480604	0.0877	NA	0.573099	Myocardial infarction || id:finn-b-I9_MI	Myocardial infarction	Myocardial infarction || ||	TRUE	igd	89714	0.00714406	2.71e-06	exposure	TRUE	reported	jRiW0H	textfile	2	TRUE
rs189879813	T	G	T	G	0.0292588	-0.0193	0.0165783	0.01569	FALSE	FALSE	FALSE	finn-b-I9_MI	4	69058096	0.0635	NA	0.7615	Myocardial infarction || id:finn-b-I9_MI	Myocardial infarction	Myocardial infarction || ||	TRUE	igd	89714	0.00705273	3.35e-05	exposure	TRUE	reported	jRiW0H	textfile	2	TRUE
rs192463148	T	A	T	A	0.0266253	0.0425	0.0195525	0.008972	FALSE	TRUE	FALSE	finn-b-I9_MI	2	213744121	0.084	NA	0.6126	Myocardial infarction || id:finn-b-I9_MI	Myocardial infarction	Myocardial infarction || ||	TRUE	igd	89714	0.00643949	3.56e-05	exposure	TRUE	reported	jRiW0H	textfile	2	TRUE
rs1993415	G	C	G	C	0.00829699	-0.0083	0.253389	0.2227	FALSE	TRUE	FALSE	finn-b-I9_MI	10	63400853	0.0188	NA	0.656999	Myocardial infarction || id:finn-b-I9_MI	Myocardial infarction	Myocardial infarction || ||	TRUE	igd	89714	0.00201769	3.92e-05	exposure	TRUE	reported	jRiW0H	textfile	2	TRUE
rs2031468	C	T	C	T	0.00757944	-0.0039	0.376089	0.7295	FALSE	FALSE	FALSE	finn-b-I9_MI	10	131923448	0.0176	NA	0.8223	Myocardial infarction || id:finn-b-I9_MI	Myocardial infarction	Myocardial infarction || ||	TRUE	igd	89714	0.00181432	2.95e-05	exposure	TRUE	reported	jRiW0H	textfile	2	TRUE
rs2069408	G	A	G	A	-0.00839198	-0.0311	0.340928	0.3133	FALSE	FALSE	FALSE	finn-b-I9_MI	12	56364321	0.0169	NA	0.0658704	Myocardial infarction || id:finn-b-I9_MI	Myocardial infarction	Myocardial infarction || ||	TRUE	igd	89714	0.00184948	5.7e-06	exposure	TRUE	reported	jRiW0H	textfile	2	TRUE
rs207008	G	T	G	T	-0.0195589	-0.03	0.058118	0.9492	FALSE	FALSE	FALSE	finn-b-I9_MI	21	18735936	0.036	NA	0.4043	Myocardial infarction || id:finn-b-I9_MI	Myocardial infarction	Myocardial infarction || ||	TRUE	igd	89714	0.00375031	1.84e-07	exposure	TRUE	reported	jRiW0H	textfile	2	TRUE
rs2296498	G	A	G	A	-0.0113163	-0.0212	0.114016	0.1313	FALSE	FALSE	FALSE	finn-b-I9_MI	13	95096111	0.023	NA	0.3571	Myocardial infarction || id:finn-b-I9_MI	Myocardial infarction	Myocardial infarction || ||	TRUE	igd	89714	0.00276525	4.27e-05	exposure	TRUE	reported	jRiW0H	textfile	2	TRUE
rs2683122	C	A	C	A	-0.00719049	-0.0118	0.465836	0.5129	FALSE	FALSE	FALSE	finn-b-I9_MI	15	36024804	0.0157	NA	0.4523	Myocardial infarction || id:finn-b-I9_MI	Myocardial infarction	Myocardial infarction || ||	TRUE	igd	89714	0.00177068	4.89e-05	exposure	TRUE	reported	jRiW0H	textfile	2	TRUE
rs2765837	A	G	A	G	0.0127686	0.062	0.120364	0.08093	FALSE	FALSE	FALSE	finn-b-I9_MI	10	21034317	0.0289	NA	0.0321803	Myocardial infarction || id:finn-b-I9_MI	Myocardial infarction	Myocardial infarction || ||	TRUE	igd	89714	0.00272239	2.73e-06	exposure	TRUE	reported	jRiW0H	textfile	2	TRUE
rs2847178	T	C	T	C	0.00882033	0.0115	0.365843	0.6126	FALSE	FALSE	FALSE	finn-b-I9_MI	11	105877624	0.0161	NA	0.4724	Myocardial infarction || id:finn-b-I9_MI	Myocardial infarction	Myocardial infarction || ||	TRUE	igd	89714	0.00183024	1.44e-06	exposure	TRUE	reported	jRiW0H	textfile	2	TRUE
rs3093540	A	G	A	G	-0.0184646	-0.0428	0.0463158	0.1377	FALSE	FALSE	FALSE	finn-b-I9_MI	6	31539010	0.0333	NA	0.1987	Myocardial infarction || id:finn-b-I9_MI	Myocardial infarction	Myocardial infarction || ||	TRUE	igd	89714	0.004175	9.76e-06	exposure	TRUE	reported	jRiW0H	textfile	2	TRUE
rs3106532	A	C	A	C	0.0121055	0.0157	0.106488	0.1601	FALSE	FALSE	FALSE	finn-b-I9_MI	8	131259140	0.0214	NA	0.4616	Myocardial infarction || id:finn-b-I9_MI	Myocardial infarction	Myocardial infarction || ||	TRUE	igd	89714	0.00284134	2.04e-05	exposure	TRUE	reported	jRiW0H	textfile	2	TRUE
rs35385779	T	A	T	A	0.00794077	0.0279	0.365353	0.4236	FALSE	TRUE	TRUE	finn-b-I9_MI	3	196071832	0.0158	NA	0.0769502	Myocardial infarction || id:finn-b-I9_MI	Myocardial infarction	Myocardial infarction || ||	TRUE	igd	89714	0.00182508	1.36e-05	exposure	TRUE	reported	jRiW0H	textfile	2	FALSE
rs370870955	A	G	A	G	0.0164857	-0.0283	0.0507364	0.1184	FALSE	FALSE	FALSE	finn-b-I9_MI	1	245981170	0.024	NA	0.2382	Myocardial infarction || id:finn-b-I9_MI	Myocardial infarction	Myocardial infarction || ||	TRUE	igd	89714	0.00402385	4.19e-05	exposure	TRUE	reported	jRiW0H	textfile	2	TRUE
rs3739699	A	G	A	G	0.00727057	0.02	0.496407	0.5082	FALSE	FALSE	FALSE	finn-b-I9_MI	9	114798940	0.0157	NA	0.2036	Myocardial infarction || id:finn-b-I9_MI	Myocardial infarction	Myocardial infarction || ||	TRUE	igd	89714	0.00176661	3.87e-05	exposure	TRUE	reported	jRiW0H	textfile	2	TRUE
rs3825941	A	G	A	G	0.00829075	-0.0384	0.257769	0.2573	FALSE	FALSE	FALSE	finn-b-I9_MI	15	74317362	0.0178	NA	0.0311501	Myocardial infarction || id:finn-b-I9_MI	Myocardial infarction	Myocardial infarction || ||	TRUE	igd	89714	0.00201638	3.93e-05	exposure	TRUE	reported	jRiW0H	textfile	2	TRUE
rs3897921	T	G	T	G	-0.00753564	0.0097	0.430998	0.2897	FALSE	FALSE	FALSE	finn-b-I9_MI	3	101703056	0.0173	NA	0.5764	Myocardial infarction || id:finn-b-I9_MI	Myocardial infarction	Myocardial infarction || ||	TRUE	igd	89714	0.00177005	2.07e-05	exposure	TRUE	reported	jRiW0H	textfile	2	TRUE
rs4131945	T	G	T	G	-0.00740657	-0.003	0.486291	0.5509	FALSE	FALSE	FALSE	finn-b-I9_MI	16	54862861	0.0158	NA	0.8485	Myocardial infarction || id:finn-b-I9_MI	Myocardial infarction	Myocardial infarction || ||	TRUE	igd	89714	0.00177911	3.14e-05	exposure	TRUE	reported	jRiW0H	textfile	2	TRUE
rs4688298	T	C	T	C	0.0139914	-0.0055	0.0741433	0.0472	FALSE	FALSE	FALSE	finn-b-I9_MI	3	62460883	0.0371	NA	0.8823	Myocardial infarction || id:finn-b-I9_MI	Myocardial infarction	Myocardial infarction || ||	TRUE	igd	89714	0.00340649	4.01e-05	exposure	TRUE	reported	jRiW0H	textfile	2	TRUE
rs4814452	C	T	C	T	-0.0167929	0.0264	0.0540394	0.9132	FALSE	FALSE	FALSE	finn-b-I9_MI	20	16178198	0.0278	NA	0.3413	Myocardial infarction || id:finn-b-I9_MI	Myocardial infarction	Myocardial infarction || ||	TRUE	igd	89714	0.00387384	1.46e-05	exposure	TRUE	reported	jRiW0H	textfile	2	TRUE
rs4975012	A	G	A	G	0.00902603	0.0284	0.22088	0.2497	FALSE	FALSE	FALSE	finn-b-I9_MI	4	39423512	0.018	NA	0.114	Myocardial infarction || id:finn-b-I9_MI	Myocardial infarction	Myocardial infarction || ||	TRUE	igd	89714	0.00212907	2.24e-05	exposure	TRUE	reported	jRiW0H	textfile	2	TRUE
rs513564	T	C	T	C	0.00846321	-0.0285	0.249954	0.1787	FALSE	FALSE	FALSE	finn-b-I9_MI	10	99780908	0.0206	NA	0.1678	Myocardial infarction || id:finn-b-I9_MI	Myocardial infarction	Myocardial infarction || ||	TRUE	igd	89714	0.00207117	4.39e-05	exposure	TRUE	reported	jRiW0H	textfile	2	TRUE
rs55813661	T	C	T	C	0.0310402	0.0134	0.0148805	0.01204	FALSE	FALSE	FALSE	finn-b-I9_MI	8	62318022	0.0708	NA	0.8495	Myocardial infarction || id:finn-b-I9_MI	Myocardial infarction	Myocardial infarction || ||	TRUE	igd	89714	0.00725634	1.89e-05	exposure	TRUE	reported	jRiW0H	textfile	2	TRUE
rs559280424	A	G	A	G	-0.0260141	0.0437	0.025008	0.01589	FALSE	FALSE	FALSE	finn-b-I9_MI	16	69750910	0.063	NA	0.4885	Myocardial infarction || id:finn-b-I9_MI	Myocardial infarction	Myocardial infarction || ||	TRUE	igd	89714	0.00565598	4.24e-06	exposure	TRUE	reported	jRiW0H	textfile	2	TRUE
rs56169403	T	C	T	C	-0.0141072	-0.0535	0.0735564	0.05484	FALSE	FALSE	FALSE	finn-b-I9_MI	12	117155472	0.035	NA	0.1267	Myocardial infarction || id:finn-b-I9_MI	Myocardial infarction	Myocardial infarction || ||	TRUE	igd	89714	0.00347247	4.86e-05	exposure	TRUE	reported	jRiW0H	textfile	2	TRUE
rs57605348	C	G	C	G	-0.0217696	0.0168	0.0277103	0.04115	FALSE	TRUE	FALSE	finn-b-I9_MI	6	151835770	0.0393	NA	0.6699	Myocardial infarction || id:finn-b-I9_MI	Myocardial infarction	Myocardial infarction || ||	TRUE	igd	89714	0.0053386	4.55e-05	exposure	TRUE	reported	jRiW0H	textfile	2	TRUE
rs6112545	T	C	T	C	-0.015143	-0.0151	0.0884728	0.07052	FALSE	FALSE	FALSE	finn-b-I9_MI	20	19727485	0.0301	NA	0.6169	Myocardial infarction || id:finn-b-I9_MI	Myocardial infarction	Myocardial infarction || ||	TRUE	igd	89714	0.00307712	8.62e-07	exposure	TRUE	reported	jRiW0H	textfile	2	TRUE
rs6130609	C	G	C	G	-0.0103184	-0.03	0.190034	0.2574	FALSE	TRUE	FALSE	finn-b-I9_MI	20	43033095	0.0179	NA	0.0936807	Myocardial infarction || id:finn-b-I9_MI	Myocardial infarction	Myocardial infarction || ||	TRUE	igd	89714	0.00223292	3.82e-06	exposure	TRUE	reported	jRiW0H	textfile	2	TRUE
rs62055389	G	T	G	T	-0.0139716	-0.0229	0.0872412	0.06732	FALSE	FALSE	FALSE	finn-b-I9_MI	16	30187673	0.0314	NA	0.4662	Myocardial infarction || id:finn-b-I9_MI	Myocardial infarction	Myocardial infarction || ||	TRUE	igd	89714	0.00321154	1.36e-05	exposure	TRUE	reported	jRiW0H	textfile	2	TRUE
rs62208003	G	A	G	A	0.0254917	-0.0899	0.0223098	0.01699	FALSE	FALSE	FALSE	finn-b-I9_MI	20	62043227	0.061	NA	0.1409	Myocardial infarction || id:finn-b-I9_MI	Myocardial infarction	Myocardial infarction || ||	TRUE	igd	89714	0.00591581	1.64e-05	exposure	TRUE	reported	jRiW0H	textfile	2	TRUE
rs62477305	T	A	T	A	0.0201649	-0.0255	0.0448565	0.04393	FALSE	TRUE	FALSE	finn-b-I9_MI	7	114935274	0.0381	NA	0.503499	Myocardial infarction || id:finn-b-I9_MI	Myocardial infarction	Myocardial infarction || ||	TRUE	igd	89714	0.00425824	2.19e-06	exposure	TRUE	reported	jRiW0H	textfile	2	TRUE
rs62496164	T	C	T	C	0.0283802	0.0972	0.0217623	0.007722	FALSE	FALSE	FALSE	finn-b-I9_MI	8	9288470	0.0922	NA	0.2915	Myocardial infarction || id:finn-b-I9_MI	Myocardial infarction	Myocardial infarction || ||	TRUE	igd	89714	0.00632286	7.18e-06	exposure	TRUE	reported	jRiW0H	textfile	2	TRUE
rs6881290	C	T	C	T	0.00745342	0.0232	0.416131	0.5649	FALSE	FALSE	FALSE	finn-b-I9_MI	5	11147494	0.0157	NA	0.1407	Myocardial infarction || id:finn-b-I9_MI	Myocardial infarction	Myocardial infarction || ||	TRUE	igd	89714	0.00177421	2.66e-05	exposure	TRUE	reported	jRiW0H	textfile	2	TRUE
rs689896	G	C	G	C	0.0076189	-0.0059	0.362312	0.3165	FALSE	TRUE	FALSE	finn-b-I9_MI	18	74078911	0.0169	NA	0.7274	Myocardial infarction || id:finn-b-I9_MI	Myocardial infarction	Myocardial infarction || ||	TRUE	igd	89714	0.00182037	2.85e-05	exposure	TRUE	reported	jRiW0H	textfile	2	TRUE
rs6914902	C	A	C	A	0.0102618	0.0114	0.149032	0.1587	FALSE	FALSE	FALSE	finn-b-I9_MI	6	139021524	0.0214	NA	0.5949	Myocardial infarction || id:finn-b-I9_MI	Myocardial infarction	Myocardial infarction || ||	TRUE	igd	89714	0.00248621	3.67e-05	exposure	TRUE	reported	jRiW0H	textfile	2	TRUE
rs7082468	A	G	A	G	-0.00849508	0.0001	0.321092	0.5838	FALSE	FALSE	FALSE	finn-b-I9_MI	10	50486727	0.0158	NA	0.9956	Myocardial infarction || id:finn-b-I9_MI	Myocardial infarction	Myocardial infarction || ||	TRUE	igd	89714	0.00187987	6.22e-06	exposure	TRUE	reported	jRiW0H	textfile	2	TRUE
rs7204542	G	C	G	C	0.00922209	0.0112	0.308169	0.4139	FALSE	TRUE	FALSE	finn-b-I9_MI	16	718514	0.016	NA	0.4831	Myocardial infarction || id:finn-b-I9_MI	Myocardial infarction	Myocardial infarction || ||	TRUE	igd	89714	0.00196696	2.76e-06	exposure	TRUE	reported	jRiW0H	textfile	2	TRUE
rs72679121	A	G	A	G	0.0123806	0.0186	0.0925203	0.1888	FALSE	FALSE	FALSE	finn-b-I9_MI	1	66625369	0.0199	NA	0.3493	Myocardial infarction || id:finn-b-I9_MI	Myocardial infarction	Myocardial infarction || ||	TRUE	igd	89714	0.00303411	4.5e-05	exposure	TRUE	reported	jRiW0H	textfile	2	TRUE
rs72726054	G	C	G	C	-0.0115428	0.0288	0.125096	0.1173	FALSE	TRUE	FALSE	finn-b-I9_MI	9	38072104	0.0241	NA	0.2323	Myocardial infarction || id:finn-b-I9_MI	Myocardial infarction	Myocardial infarction || ||	TRUE	igd	89714	0.0026655	1.49e-05	exposure	TRUE	reported	jRiW0H	textfile	2	TRUE
rs72760330	C	T	C	T	0.0314433	-0.011	0.014088	0.02611	FALSE	FALSE	FALSE	finn-b-I9_MI	15	84192374	0.0496	NA	0.8244	Myocardial infarction || id:finn-b-I9_MI	Myocardial infarction	Myocardial infarction || ||	TRUE	igd	89714	0.00757947	3.35e-05	exposure	TRUE	reported	jRiW0H	textfile	2	TRUE
rs72896141	A	G	A	G	0.0117965	0.0114	0.108101	0.06899	FALSE	FALSE	FALSE	finn-b-I9_MI	11	5845481	0.0311	NA	0.713099	Myocardial infarction || id:finn-b-I9_MI	Myocardial infarction	Myocardial infarction || ||	TRUE	igd	89714	0.00290823	4.99e-05	exposure	TRUE	reported	jRiW0H	textfile	2	TRUE
rs73214167	C	A	C	A	-0.00875473	-0.0165	0.247631	0.2018	FALSE	FALSE	FALSE	finn-b-I9_MI	12	121476099	0.0195	NA	0.398	Myocardial infarction || id:finn-b-I9_MI	Myocardial infarction	Myocardial infarction || ||	TRUE	igd	89714	0.00203417	1.68e-05	exposure	TRUE	reported	jRiW0H	textfile	2	TRUE
rs73360100	C	T	C	T	-0.00848229	-0.0051	0.250511	0.2139	FALSE	FALSE	FALSE	finn-b-I9_MI	21	41403037	0.019	NA	0.7897	Myocardial infarction || id:finn-b-I9_MI	Myocardial infarction	Myocardial infarction || ||	TRUE	igd	89714	0.00203355	3.03e-05	exposure	TRUE	reported	jRiW0H	textfile	2	TRUE
rs74405153	A	G	A	G	-0.0228533	-0.037	0.0257119	0.0348	FALSE	FALSE	FALSE	finn-b-I9_MI	2	208711524	0.0426	NA	0.3862	Myocardial infarction || id:finn-b-I9_MI	Myocardial infarction	Myocardial infarction || ||	TRUE	igd	89714	0.00563455	5e-05	exposure	TRUE	reported	jRiW0H	textfile	2	TRUE
rs76217853	G	A	G	A	0.0440065	0.0679	0.00962503	0.01256	FALSE	FALSE	FALSE	finn-b-I9_MI	8	94600393	0.0705	NA	0.3352	Myocardial infarction || id:finn-b-I9_MI	Myocardial infarction	Myocardial infarction || ||	TRUE	igd	89714	0.00897803	9.52e-07	exposure	TRUE	reported	jRiW0H	textfile	2	TRUE
rs76879415	T	C	T	C	-0.0226667	0.0278	0.0269579	0.009285	FALSE	FALSE	FALSE	finn-b-I9_MI	10	87990995	0.0808	NA	0.7311	Myocardial infarction || id:finn-b-I9_MI	Myocardial infarction	Myocardial infarction || ||	TRUE	igd	89714	0.00540836	2.78e-05	exposure	TRUE	reported	jRiW0H	textfile	2	TRUE
rs772112	A	T	A	T	0.0113452	0.0006	0.131263	0.1913	FALSE	TRUE	FALSE	finn-b-I9_MI	17	33621127	0.0201	NA	0.9775	Myocardial infarction || id:finn-b-I9_MI	Myocardial infarction	Myocardial infarction || ||	TRUE	igd	89714	0.00264721	1.82e-05	exposure	TRUE	reported	jRiW0H	textfile	2	TRUE
rs77309795	A	C	A	C	0.0292122	-0.0339	0.0155521	0.03928	FALSE	FALSE	FALSE	finn-b-I9_MI	7	73663178	0.0401	NA	0.3977	Myocardial infarction || id:finn-b-I9_MI	Myocardial infarction	Myocardial infarction || ||	TRUE	igd	89714	0.00711909	4.08e-05	exposure	TRUE	reported	jRiW0H	textfile	2	TRUE
rs77805523	T	G	T	G	0.0193191	-0.0475	0.0576392	0.06119	FALSE	FALSE	FALSE	finn-b-I9_MI	6	144834312	0.0327	NA	0.1468	Myocardial infarction || id:finn-b-I9_MI	Myocardial infarction	Myocardial infarction || ||	TRUE	igd	89714	0.00379766	3.64e-07	exposure	TRUE	reported	jRiW0H	textfile	2	TRUE
rs79498641	G	A	G	A	-0.0277196	-0.1121	0.0229563	0.004149	FALSE	FALSE	FALSE	finn-b-I9_MI	8	134855286	0.1248	NA	0.369	Myocardial infarction || id:finn-b-I9_MI	Myocardial infarction	Myocardial infarction || ||	TRUE	igd	89714	0.00583247	2.01e-06	exposure	TRUE	reported	jRiW0H	textfile	2	TRUE
rs79519537	C	T	C	T	-0.0217882	0.0309	0.0289475	0.01252	FALSE	FALSE	FALSE	finn-b-I9_MI	14	34720312	0.0719	NA	0.667799	Myocardial infarction || id:finn-b-I9_MI	Myocardial infarction	Myocardial infarction || ||	TRUE	igd	89714	0.00520882	2.88e-05	exposure	TRUE	reported	jRiW0H	textfile	2	TRUE
rs79780845	C	T	C	T	0.0247413	0.0615	0.0226911	0.008371	FALSE	FALSE	FALSE	finn-b-I9_MI	7	104247958	0.0846	NA	0.4673	Myocardial infarction || id:finn-b-I9_MI	Myocardial infarction	Myocardial infarction || ||	TRUE	igd	89714	0.0059315	3.03e-05	exposure	TRUE	reported	jRiW0H	textfile	2	TRUE
rs8006552	C	G	C	G	0.0124305	0.0138	0.15964	0.1795	FALSE	TRUE	FALSE	finn-b-I9_MI	14	67294069	0.0204	NA	0.497	Myocardial infarction || id:finn-b-I9_MI	Myocardial infarction	Myocardial infarction || ||	TRUE	igd	89714	0.00244429	3.67e-07	exposure	TRUE	reported	jRiW0H	textfile	2	TRUE
rs876462	G	T	G	T	-0.00799968	0.0058	0.374342	0.4562	FALSE	FALSE	FALSE	finn-b-I9_MI	2	37515880	0.0157	NA	0.710901	Myocardial infarction || id:finn-b-I9_MI	Myocardial infarction	Myocardial infarction || ||	TRUE	igd	89714	0.00181056	9.96e-06	exposure	TRUE	reported	jRiW0H	textfile	2	TRUE
rs884258	C	T	C	T	-0.00785979	-0.0027	0.32307	0.6532	FALSE	FALSE	FALSE	finn-b-I9_MI	9	107057177	0.0164	NA	0.8688	Myocardial infarction || id:finn-b-I9_MI	Myocardial infarction	Myocardial infarction || ||	TRUE	igd	89714	0.00189426	3.34e-05	exposure	TRUE	reported	jRiW0H	textfile	2	TRUE
rs9368351	T	A	T	A	0.0301738	0.0714	0.0147391	0.03716	FALSE	TRUE	FALSE	finn-b-I9_MI	6	21808192	0.0414	NA	0.0844501	Myocardial infarction || id:finn-b-I9_MI	Myocardial infarction	Myocardial infarction || ||	TRUE	igd	89714	0.00733453	3.89e-05	exposure	TRUE	reported	jRiW0H	textfile	2	TRUE
rs9530332	G	T	G	T	0.00769591	-0.0263	0.345461	0.6286	FALSE	FALSE	FALSE	finn-b-I9_MI	13	75070201	0.0162	NA	0.1038	Myocardial infarction || id:finn-b-I9_MI	Myocardial infarction	Myocardial infarction || ||	TRUE	igd	89714	0.00184866	3.14e-05	exposure	TRUE	reported	jRiW0H	textfile	2	TRUE

## Sheet: TableS3
Table S3. Detail Information of the Genetic Variants in the MR Analysis of SHS and AF
SNP	effect_allele.exposure	other_allele.exposure	effect_allele.outcome	other_allele.outcome	beta.exposure	beta.outcome	eaf.exposure	eaf.outcome	remove	palindromic	ambiguous	id.outcome	chr	pos	se.outcome	samplesize.outcome	pval.outcome	outcome	originalname.outcome	outcome.deprecated	mr_keep.outcome	data_source.outcome	samplesize.exposure	se.exposure	pval.exposure	exposure	mr_keep.exposure	pval_origin.exposure	id.exposure	data_source.exposure	action	mr_keep
rs117410926	G	A	G	A	-0.0415391	-0.1543	0.00888031	0.009307	FALSE	FALSE	FALSE	finn-b-I9_AF	15	47979695	0.0789	NA	0.0504406	Atrial fibrillation and flutter || id:finn-b-I9_AF	Atrial fibrillation and flutter	Atrial fibrillation and flutter || ||	TRUE	igd	89714	0.00945298	1.11e-05	exposure	TRUE	reported	jRiW0H	textfile	2	TRUE
rs150689049	A	G	A	G	0.0322386	-0.1524	0.0145037	0.005981	FALSE	FALSE	FALSE	finn-b-I9_AF	13	23446586	0.1	NA	0.1274	Atrial fibrillation and flutter || id:finn-b-I9_AF	Atrial fibrillation and flutter	Atrial fibrillation and flutter || ||	TRUE	igd	89714	0.00765178	2.52e-05	exposure	TRUE	reported	jRiW0H	textfile	2	TRUE
rs3093540	A	G	A	G	-0.0184646	-0.1237	0.0463158	0.1373	FALSE	FALSE	FALSE	finn-b-I9_AF	6	31539010	0.0319	NA	0.000107599	Atrial fibrillation and flutter || id:finn-b-I9_AF	Atrial fibrillation and flutter	Atrial fibrillation and flutter || ||	TRUE	igd	89714	0.004175	9.76e-06	exposure	TRUE	reported	jRiW0H	textfile	2	TRUE
rs116249622	T	C	T	C	-0.0288803	-0.1234	0.0180067	0.01405	FALSE	FALSE	FALSE	finn-b-I9_AF	3	190482826	0.0637	NA	0.0525799	Atrial fibrillation and flutter || id:finn-b-I9_AF	Atrial fibrillation and flutter	Atrial fibrillation and flutter || ||	TRUE	igd	89714	0.00697431	3.46e-05	exposure	TRUE	reported	jRiW0H	textfile	2	TRUE
rs149772745	T	A	T	A	0.0282039	-0.1106	0.0204095	0.00888	FALSE	TRUE	FALSE	finn-b-I9_AF	4	12576228	0.0808	NA	0.1712	Atrial fibrillation and flutter || id:finn-b-I9_AF	Atrial fibrillation and flutter	Atrial fibrillation and flutter || ||	TRUE	igd	89714	0.0066206	2.05e-05	exposure	TRUE	reported	jRiW0H	textfile	2	TRUE
rs17602639	A	G	A	G	0.0335219	-0.0991	0.0158631	0.008137	FALSE	FALSE	FALSE	finn-b-I9_AF	12	42480604	0.0843	NA	0.2398	Atrial fibrillation and flutter || id:finn-b-I9_AF	Atrial fibrillation and flutter	Atrial fibrillation and flutter || ||	TRUE	igd	89714	0.00714406	2.71e-06	exposure	TRUE	reported	jRiW0H	textfile	2	TRUE
rs12493295	G	T	G	T	0.016262	-0.0865	0.0537133	0.02109	FALSE	FALSE	FALSE	finn-b-I9_AF	3	16679114	0.0509	NA	0.0889898	Atrial fibrillation and flutter || id:finn-b-I9_AF	Atrial fibrillation and flutter	Atrial fibrillation and flutter || ||	TRUE	igd	89714	0.00388067	2.79e-05	exposure	TRUE	reported	jRiW0H	textfile	2	TRUE
rs62055389	G	T	G	T	-0.0139716	-0.0454	0.0872412	0.06706	FALSE	FALSE	FALSE	finn-b-I9_AF	16	30187673	0.03	NA	0.1301	Atrial fibrillation and flutter || id:finn-b-I9_AF	Atrial fibrillation and flutter	Atrial fibrillation and flutter || ||	TRUE	igd	89714	0.00321154	1.36e-05	exposure	TRUE	reported	jRiW0H	textfile	2	TRUE
rs884258	C	T	C	T	-0.00785979	-0.0393	0.32307	0.6541	FALSE	FALSE	FALSE	finn-b-I9_AF	9	107057177	0.0156	NA	0.0119201	Atrial fibrillation and flutter || id:finn-b-I9_AF	Atrial fibrillation and flutter	Atrial fibrillation and flutter || ||	TRUE	igd	89714	0.00189426	3.34e-05	exposure	TRUE	reported	jRiW0H	textfile	2	TRUE
rs114134538	T	C	T	C	0.0403285	-0.0297	0.00944719	0.002623	FALSE	FALSE	FALSE	finn-b-I9_AF	6	41851676	0.1496	NA	0.8429	Atrial fibrillation and flutter || id:finn-b-I9_AF	Atrial fibrillation and flutter	Atrial fibrillation and flutter || ||	TRUE	igd	89714	0.00973382	3.43e-05	exposure	TRUE	reported	jRiW0H	textfile	2	TRUE
rs142563889	A	G	A	G	-0.0343881	-0.0283	0.0147267	0.0198	FALSE	FALSE	FALSE	finn-b-I9_AF	13	23278334	0.0539	NA	0.5995	Atrial fibrillation and flutter || id:finn-b-I9_AF	Atrial fibrillation and flutter	Atrial fibrillation and flutter || ||	TRUE	igd	89714	0.00745485	3.98e-06	exposure	TRUE	reported	jRiW0H	textfile	2	TRUE
rs10425544	C	T	C	T	-0.00843132	-0.0253	0.292169	0.7707	FALSE	FALSE	FALSE	finn-b-I9_AF	19	836043	0.0179	NA	0.1568	Atrial fibrillation and flutter || id:finn-b-I9_AF	Atrial fibrillation and flutter	Atrial fibrillation and flutter || ||	TRUE	igd	89714	0.00204125	3.62e-05	exposure	TRUE	reported	jRiW0H	textfile	2	TRUE
rs1993415	G	C	G	C	0.00829699	-0.025	0.253389	0.2224	FALSE	TRUE	FALSE	finn-b-I9_AF	10	63400853	0.0179	NA	0.1621	Atrial fibrillation and flutter || id:finn-b-I9_AF	Atrial fibrillation and flutter	Atrial fibrillation and flutter || ||	TRUE	igd	89714	0.00201769	3.92e-05	exposure	TRUE	reported	jRiW0H	textfile	2	TRUE
rs10009088	A	G	A	G	-0.00764226	-0.0242	0.464013	0.5825	FALSE	FALSE	FALSE	finn-b-I9_AF	4	180336832	0.015	NA	0.1082	Atrial fibrillation and flutter || id:finn-b-I9_AF	Atrial fibrillation and flutter	Atrial fibrillation and flutter || ||	TRUE	igd	89714	0.00176045	1.42e-05	exposure	TRUE	reported	jRiW0H	textfile	2	TRUE
rs10219378	T	C	T	C	-0.00945261	-0.0219	0.190195	0.1189	FALSE	FALSE	FALSE	finn-b-I9_AF	11	86339724	0.023	NA	0.3405	Atrial fibrillation and flutter || id:finn-b-I9_AF	Atrial fibrillation and flutter	Atrial fibrillation and flutter || ||	TRUE	igd	89714	0.0022387	2.42e-05	exposure	TRUE	reported	jRiW0H	textfile	2	TRUE
rs72896141	A	G	A	G	0.0117965	-0.0218	0.108101	0.06952	FALSE	FALSE	FALSE	finn-b-I9_AF	11	5845481	0.0295	NA	0.4604	Atrial fibrillation and flutter || id:finn-b-I9_AF	Atrial fibrillation and flutter	Atrial fibrillation and flutter || ||	TRUE	igd	89714	0.00290823	4.99e-05	exposure	TRUE	reported	jRiW0H	textfile	2	TRUE
rs513564	T	C	T	C	0.00846321	-0.0216	0.249954	0.1788	FALSE	FALSE	FALSE	finn-b-I9_AF	10	99780908	0.0196	NA	0.2706	Atrial fibrillation and flutter || id:finn-b-I9_AF	Atrial fibrillation and flutter	Atrial fibrillation and flutter || ||	TRUE	igd	89714	0.00207117	4.39e-05	exposure	TRUE	reported	jRiW0H	textfile	2	TRUE
rs118146115	G	A	G	A	-0.0131471	-0.0207	0.0938635	0.0971	FALSE	FALSE	FALSE	finn-b-I9_AF	8	22116219	0.0255	NA	0.4164	Atrial fibrillation and flutter || id:finn-b-I9_AF	Atrial fibrillation and flutter	Atrial fibrillation and flutter || ||	TRUE	igd	89714	0.00311966	2.51e-05	exposure	TRUE	reported	jRiW0H	textfile	2	TRUE
rs72726054	G	C	G	C	-0.0115428	-0.0198	0.125096	0.1174	FALSE	TRUE	FALSE	finn-b-I9_AF	9	38072104	0.023	NA	0.3878	Atrial fibrillation and flutter || id:finn-b-I9_AF	Atrial fibrillation and flutter	Atrial fibrillation and flutter || ||	TRUE	igd	89714	0.0026655	1.49e-05	exposure	TRUE	reported	jRiW0H	textfile	2	TRUE
rs6112545	T	C	T	C	-0.015143	-0.0196	0.0884728	0.07044	FALSE	FALSE	FALSE	finn-b-I9_AF	20	19727485	0.0288	NA	0.4961	Atrial fibrillation and flutter || id:finn-b-I9_AF	Atrial fibrillation and flutter	Atrial fibrillation and flutter || ||	TRUE	igd	89714	0.00307712	8.62e-07	exposure	TRUE	reported	jRiW0H	textfile	2	TRUE
rs4814452	C	T	C	T	-0.0167929	-0.0168	0.0540394	0.9132	FALSE	FALSE	FALSE	finn-b-I9_AF	20	16178198	0.0264	NA	0.5239	Atrial fibrillation and flutter || id:finn-b-I9_AF	Atrial fibrillation and flutter	Atrial fibrillation and flutter || ||	TRUE	igd	89714	0.00387384	1.46e-05	exposure	TRUE	reported	jRiW0H	textfile	2	TRUE
rs76879415	T	C	T	C	-0.0226667	-0.0161	0.0269579	0.009165	FALSE	FALSE	FALSE	finn-b-I9_AF	10	87990995	0.0777	NA	0.8362	Atrial fibrillation and flutter || id:finn-b-I9_AF	Atrial fibrillation and flutter	Atrial fibrillation and flutter || ||	TRUE	igd	89714	0.00540836	2.78e-05	exposure	TRUE	reported	jRiW0H	textfile	2	TRUE
rs2069408	G	A	G	A	-0.00839198	-0.015	0.340928	0.3137	FALSE	FALSE	FALSE	finn-b-I9_AF	12	56364321	0.0161	NA	0.3508	Atrial fibrillation and flutter || id:finn-b-I9_AF	Atrial fibrillation and flutter	Atrial fibrillation and flutter || ||	TRUE	igd	89714	0.00184948	5.7e-06	exposure	TRUE	reported	jRiW0H	textfile	2	TRUE
rs72679121	A	G	A	G	0.0123806	-0.0145	0.0925203	0.1891	FALSE	FALSE	FALSE	finn-b-I9_AF	1	66625369	0.0189	NA	0.4426	Atrial fibrillation and flutter || id:finn-b-I9_AF	Atrial fibrillation and flutter	Atrial fibrillation and flutter || ||	TRUE	igd	89714	0.00303411	4.5e-05	exposure	TRUE	reported	jRiW0H	textfile	2	TRUE
rs73214167	C	A	C	A	-0.00875473	-0.0139	0.247631	0.2022	FALSE	FALSE	FALSE	finn-b-I9_AF	12	121476099	0.0184	NA	0.4514	Atrial fibrillation and flutter || id:finn-b-I9_AF	Atrial fibrillation and flutter	Atrial fibrillation and flutter || ||	TRUE	igd	89714	0.00203417	1.68e-05	exposure	TRUE	reported	jRiW0H	textfile	2	TRUE
rs74639782	T	A	T	A	0.012535	-0.0125	0.089228	0.1183	FALSE	TRUE	FALSE	finn-b-I9_AF	2	144885367	0.023	NA	0.5871	Atrial fibrillation and flutter || id:finn-b-I9_AF	Atrial fibrillation and flutter	Atrial fibrillation and flutter || ||	TRUE	igd	89714	0.00307039	4.46e-05	exposure	TRUE	reported	jRiW0H	textfile	2	TRUE
rs1458176	T	C	T	C	0.0080669	-0.0097	0.450444	0.5689	FALSE	FALSE	FALSE	finn-b-I9_AF	12	41777144	0.015	NA	0.5193	Atrial fibrillation and flutter || id:finn-b-I9_AF	Atrial fibrillation and flutter	Atrial fibrillation and flutter || ||	TRUE	igd	89714	0.00175604	4.36e-06	exposure	TRUE	reported	jRiW0H	textfile	2	TRUE
rs12409184	C	T	C	T	-0.00854806	-0.0095	0.248688	0.236	FALSE	FALSE	FALSE	finn-b-I9_AF	1	114055488	0.0174	NA	0.5867	Atrial fibrillation and flutter || id:finn-b-I9_AF	Atrial fibrillation and flutter	Atrial fibrillation and flutter || ||	TRUE	igd	89714	0.00207888	3.93e-05	exposure	TRUE	reported	jRiW0H	textfile	2	TRUE
rs1714946	G	A	G	A	0.0138888	-0.0093	0.0894473	0.126	FALSE	FALSE	FALSE	finn-b-I9_AF	2	235265207	0.0225	NA	0.680201	Atrial fibrillation and flutter || id:finn-b-I9_AF	Atrial fibrillation and flutter	Atrial fibrillation and flutter || ||	TRUE	igd	89714	0.00313598	9.49e-06	exposure	TRUE	reported	jRiW0H	textfile	2	TRUE
rs12765304	T	C	T	C	0.00867476	-0.009	0.232411	0.2591	FALSE	FALSE	FALSE	finn-b-I9_AF	10	7631014	0.0171	NA	0.5986	Atrial fibrillation and flutter || id:finn-b-I9_AF	Atrial fibrillation and flutter	Atrial fibrillation and flutter || ||	TRUE	igd	89714	0.00210372	3.73e-05	exposure	TRUE	reported	jRiW0H	textfile	2	TRUE
rs10945133	A	T	A	T	-0.00785951	-0.0083	0.313689	0.2934	FALSE	TRUE	FALSE	finn-b-I9_AF	6	69354524	0.0164	NA	0.609799	Atrial fibrillation and flutter || id:finn-b-I9_AF	Atrial fibrillation and flutter	Atrial fibrillation and flutter || ||	TRUE	igd	89714	0.00188914	3.18e-05	exposure	TRUE	reported	jRiW0H	textfile	2	TRUE
rs57605348	C	G	C	G	-0.0217696	-0.0079	0.0277103	0.04089	FALSE	TRUE	FALSE	finn-b-I9_AF	6	151835770	0.0375	NA	0.8325	Atrial fibrillation and flutter || id:finn-b-I9_AF	Atrial fibrillation and flutter	Atrial fibrillation and flutter || ||	TRUE	igd	89714	0.0053386	4.55e-05	exposure	TRUE	reported	jRiW0H	textfile	2	TRUE
rs6914902	C	A	C	A	0.0102618	-0.0079	0.149032	0.1592	FALSE	FALSE	FALSE	finn-b-I9_AF	6	139021524	0.0204	NA	0.6975	Atrial fibrillation and flutter || id:finn-b-I9_AF	Atrial fibrillation and flutter	Atrial fibrillation and flutter || ||	TRUE	igd	89714	0.00248621	3.67e-05	exposure	TRUE	reported	jRiW0H	textfile	2	TRUE
rs74405153	A	G	A	G	-0.0228533	-0.0079	0.0257119	0.03513	FALSE	FALSE	FALSE	finn-b-I9_AF	2	208711524	0.0403	NA	0.8454	Atrial fibrillation and flutter || id:finn-b-I9_AF	Atrial fibrillation and flutter	Atrial fibrillation and flutter || ||	TRUE	igd	89714	0.00563455	5e-05	exposure	TRUE	reported	jRiW0H	textfile	2	TRUE
rs2296498	G	A	G	A	-0.0113163	-0.0077	0.114016	0.1319	FALSE	FALSE	FALSE	finn-b-I9_AF	13	95096111	0.0218	NA	0.7256	Atrial fibrillation and flutter || id:finn-b-I9_AF	Atrial fibrillation and flutter	Atrial fibrillation and flutter || ||	TRUE	igd	89714	0.00276525	4.27e-05	exposure	TRUE	reported	jRiW0H	textfile	2	TRUE
rs6881290	C	T	C	T	0.00745342	-0.0075	0.416131	0.5656	FALSE	FALSE	FALSE	finn-b-I9_AF	5	11147494	0.015	NA	0.614601	Atrial fibrillation and flutter || id:finn-b-I9_AF	Atrial fibrillation and flutter	Atrial fibrillation and flutter || ||	TRUE	igd	89714	0.00177421	2.66e-05	exposure	TRUE	reported	jRiW0H	textfile	2	TRUE
rs3739699	A	G	A	G	0.00727057	-0.0061	0.496407	0.508	FALSE	FALSE	FALSE	finn-b-I9_AF	9	114798940	0.0149	NA	0.6838	Atrial fibrillation and flutter || id:finn-b-I9_AF	Atrial fibrillation and flutter	Atrial fibrillation and flutter || ||	TRUE	igd	89714	0.00176661	3.87e-05	exposure	TRUE	reported	jRiW0H	textfile	2	TRUE
rs138858192	A	G	A	G	0.0430825	-0.0036	0.0073634	0.03564	FALSE	FALSE	FALSE	finn-b-I9_AF	15	79099986	0.04	NA	0.9274	Atrial fibrillation and flutter || id:finn-b-I9_AF	Atrial fibrillation and flutter	Atrial fibrillation and flutter || ||	TRUE	igd	89714	0.0104699	3.88e-05	exposure	TRUE	reported	jRiW0H	textfile	2	TRUE
rs117858056	A	G	A	G	-0.0212002	-0.0007	0.0362675	0.04153	FALSE	FALSE	FALSE	finn-b-I9_AF	6	149289638	0.0376	NA	0.9848	Atrial fibrillation and flutter || id:finn-b-I9_AF	Atrial fibrillation and flutter	Atrial fibrillation and flutter || ||	TRUE	igd	89714	0.00484085	1.19e-05	exposure	TRUE	reported	jRiW0H	textfile	2	TRUE
rs12484068	T	C	T	C	0.00904834	-0.0007	0.205871	0.3163	FALSE	FALSE	FALSE	finn-b-I9_AF	22	51099862	0.016	NA	0.9629	Atrial fibrillation and flutter || id:finn-b-I9_AF	Atrial fibrillation and flutter	Atrial fibrillation and flutter || ||	TRUE	igd	89714	0.00216889	3.02e-05	exposure	TRUE	reported	jRiW0H	textfile	2	TRUE
rs6130609	C	G	C	G	-0.0103184	0.0008	0.190034	0.258	FALSE	TRUE	FALSE	finn-b-I9_AF	20	43033095	0.017	NA	0.9628	Atrial fibrillation and flutter || id:finn-b-I9_AF	Atrial fibrillation and flutter	Atrial fibrillation and flutter || ||	TRUE	igd	89714	0.00223292	3.82e-06	exposure	TRUE	reported	jRiW0H	textfile	2	TRUE
rs7082468	A	G	A	G	-0.00849508	0.0009	0.321092	0.5836	FALSE	FALSE	FALSE	finn-b-I9_AF	10	50486727	0.015	NA	0.952	Atrial fibrillation and flutter || id:finn-b-I9_AF	Atrial fibrillation and flutter	Atrial fibrillation and flutter || ||	TRUE	igd	89714	0.00187987	6.22e-06	exposure	TRUE	reported	jRiW0H	textfile	2	TRUE
rs149651312	G	C	G	C	0.0381334	0.0019	0.0117592	0.01395	FALSE	TRUE	FALSE	finn-b-I9_AF	6	160595479	0.0645	NA	0.9764	Atrial fibrillation and flutter || id:finn-b-I9_AF	Atrial fibrillation and flutter	Atrial fibrillation and flutter || ||	TRUE	igd	89714	0.00835709	5.05e-06	exposure	TRUE	reported	jRiW0H	textfile	2	TRUE
rs73360100	C	T	C	T	-0.00848229	0.003	0.250511	0.2145	FALSE	FALSE	FALSE	finn-b-I9_AF	21	41403037	0.0182	NA	0.8689	Atrial fibrillation and flutter || id:finn-b-I9_AF	Atrial fibrillation and flutter	Atrial fibrillation and flutter || ||	TRUE	igd	89714	0.00203355	3.03e-05	exposure	TRUE	reported	jRiW0H	textfile	2	TRUE
rs689896	G	C	G	C	0.0076189	0.0033	0.362312	0.3166	FALSE	TRUE	FALSE	finn-b-I9_AF	18	74078911	0.0161	NA	0.837	Atrial fibrillation and flutter || id:finn-b-I9_AF	Atrial fibrillation and flutter	Atrial fibrillation and flutter || ||	TRUE	igd	89714	0.00182037	2.85e-05	exposure	TRUE	reported	jRiW0H	textfile	2	TRUE
rs77805523	T	G	T	G	0.0193191	0.0034	0.0576392	0.06084	FALSE	FALSE	FALSE	finn-b-I9_AF	6	144834312	0.0313	NA	0.9146	Atrial fibrillation and flutter || id:finn-b-I9_AF	Atrial fibrillation and flutter	Atrial fibrillation and flutter || ||	TRUE	igd	89714	0.00379766	3.64e-07	exposure	TRUE	reported	jRiW0H	textfile	2	TRUE
rs8006552	C	G	C	G	0.0124305	0.0035	0.15964	0.1798	FALSE	TRUE	FALSE	finn-b-I9_AF	14	67294069	0.0192	NA	0.8538	Atrial fibrillation and flutter || id:finn-b-I9_AF	Atrial fibrillation and flutter	Atrial fibrillation and flutter || ||	TRUE	igd	89714	0.00244429	3.67e-07	exposure	TRUE	reported	jRiW0H	textfile	2	TRUE
rs189879813	T	G	T	G	0.0292588	0.0039	0.0165783	0.01571	FALSE	FALSE	FALSE	finn-b-I9_AF	4	69058096	0.0599	NA	0.9479	Atrial fibrillation and flutter || id:finn-b-I9_AF	Atrial fibrillation and flutter	Atrial fibrillation and flutter || ||	TRUE	igd	89714	0.00705273	3.35e-05	exposure	TRUE	reported	jRiW0H	textfile	2	TRUE
rs77309795	A	C	A	C	0.0292122	0.0039	0.0155521	0.03912	FALSE	FALSE	FALSE	finn-b-I9_AF	7	73663178	0.0377	NA	0.9181	Atrial fibrillation and flutter || id:finn-b-I9_AF	Atrial fibrillation and flutter	Atrial fibrillation and flutter || ||	TRUE	igd	89714	0.00711909	4.08e-05	exposure	TRUE	reported	jRiW0H	textfile	2	TRUE
rs370870955	A	G	A	G	0.0164857	0.0054	0.0507364	0.1186	FALSE	FALSE	FALSE	finn-b-I9_AF	1	245981170	0.0228	NA	0.814	Atrial fibrillation and flutter || id:finn-b-I9_AF	Atrial fibrillation and flutter	Atrial fibrillation and flutter || ||	TRUE	igd	89714	0.00402385	4.19e-05	exposure	TRUE	reported	jRiW0H	textfile	2	TRUE
rs876462	G	T	G	T	-0.00799968	0.0068	0.374342	0.4567	FALSE	FALSE	FALSE	finn-b-I9_AF	2	37515880	0.0149	NA	0.649299	Atrial fibrillation and flutter || id:finn-b-I9_AF	Atrial fibrillation and flutter	Atrial fibrillation and flutter || ||	TRUE	igd	89714	0.00181056	9.96e-06	exposure	TRUE	reported	jRiW0H	textfile	2	TRUE
rs2847178	T	C	T	C	0.00882033	0.0076	0.365843	0.6126	FALSE	FALSE	FALSE	finn-b-I9_AF	11	105877624	0.0153	NA	0.619901	Atrial fibrillation and flutter || id:finn-b-I9_AF	Atrial fibrillation and flutter	Atrial fibrillation and flutter || ||	TRUE	igd	89714	0.00183024	1.44e-06	exposure	TRUE	reported	jRiW0H	textfile	2	TRUE
rs2031468	C	T	C	T	0.00757944	0.0081	0.376089	0.7289	FALSE	FALSE	FALSE	finn-b-I9_AF	10	131923448	0.0167	NA	0.6278	Atrial fibrillation and flutter || id:finn-b-I9_AF	Atrial fibrillation and flutter	Atrial fibrillation and flutter || ||	TRUE	igd	89714	0.00181432	2.95e-05	exposure	TRUE	reported	jRiW0H	textfile	2	TRUE
rs772112	A	T	A	T	0.0113452	0.0085	0.131263	0.1907	FALSE	TRUE	FALSE	finn-b-I9_AF	17	33621127	0.0191	NA	0.6544	Atrial fibrillation and flutter || id:finn-b-I9_AF	Atrial fibrillation and flutter	Atrial fibrillation and flutter || ||	TRUE	igd	89714	0.00264721	1.82e-05	exposure	TRUE	reported	jRiW0H	textfile	2	TRUE
rs914186	A	G	A	G	0.00772703	0.0101	0.339941	0.6035	FALSE	FALSE	FALSE	finn-b-I9_AF	21	42619657	0.0152	NA	0.5044	Atrial fibrillation and flutter || id:finn-b-I9_AF	Atrial fibrillation and flutter	Atrial fibrillation and flutter || ||	TRUE	igd	89714	0.00186074	3.29e-05	exposure	TRUE	reported	jRiW0H	textfile	2	TRUE
rs207008	G	T	G	T	-0.0195589	0.0104	0.058118	0.9492	FALSE	FALSE	FALSE	finn-b-I9_AF	21	18735936	0.0341	NA	0.7611	Atrial fibrillation and flutter || id:finn-b-I9_AF	Atrial fibrillation and flutter	Atrial fibrillation and flutter || ||	TRUE	igd	89714	0.00375031	1.84e-07	exposure	TRUE	reported	jRiW0H	textfile	2	TRUE
rs79519537	C	T	C	T	-0.0217882	0.0106	0.0289475	0.01254	FALSE	FALSE	FALSE	finn-b-I9_AF	14	34720312	0.0681	NA	0.8764	Atrial fibrillation and flutter || id:finn-b-I9_AF	Atrial fibrillation and flutter	Atrial fibrillation and flutter || ||	TRUE	igd	89714	0.00520882	2.88e-05	exposure	TRUE	reported	jRiW0H	textfile	2	TRUE
rs4131945	T	G	T	G	-0.00740657	0.0114	0.486291	0.5508	FALSE	FALSE	FALSE	finn-b-I9_AF	16	54862861	0.015	NA	0.4468	Atrial fibrillation and flutter || id:finn-b-I9_AF	Atrial fibrillation and flutter	Atrial fibrillation and flutter || ||	TRUE	igd	89714	0.00177911	3.14e-05	exposure	TRUE	reported	jRiW0H	textfile	2	TRUE
rs192463148	T	A	T	A	0.0266253	0.0119	0.0195525	0.009023	FALSE	TRUE	FALSE	finn-b-I9_AF	2	213744121	0.0789	NA	0.8798	Atrial fibrillation and flutter || id:finn-b-I9_AF	Atrial fibrillation and flutter	Atrial fibrillation and flutter || ||	TRUE	igd	89714	0.00643949	3.56e-05	exposure	TRUE	reported	jRiW0H	textfile	2	TRUE
rs140647724	G	A	G	A	0.0437941	0.0129	0.00760469	0.01543	FALSE	FALSE	FALSE	finn-b-I9_AF	19	20290042	0.0605	NA	0.8311	Atrial fibrillation and flutter || id:finn-b-I9_AF	Atrial fibrillation and flutter	Atrial fibrillation and flutter || ||	TRUE	igd	89714	0.0105942	3.57e-05	exposure	TRUE	reported	jRiW0H	textfile	2	TRUE
rs2683122	C	A	C	A	-0.00719049	0.0137	0.465836	0.5132	FALSE	FALSE	FALSE	finn-b-I9_AF	15	36024804	0.015	NA	0.3611	Atrial fibrillation and flutter || id:finn-b-I9_AF	Atrial fibrillation and flutter	Atrial fibrillation and flutter || ||	TRUE	igd	89714	0.00177068	4.89e-05	exposure	TRUE	reported	jRiW0H	textfile	2	TRUE
rs3897921	T	G	T	G	-0.00753564	0.0147	0.430998	0.2898	FALSE	FALSE	FALSE	finn-b-I9_AF	3	101703056	0.0165	NA	0.3739	Atrial fibrillation and flutter || id:finn-b-I9_AF	Atrial fibrillation and flutter	Atrial fibrillation and flutter || ||	TRUE	igd	89714	0.00177005	2.07e-05	exposure	TRUE	reported	jRiW0H	textfile	2	TRUE
rs12105711	G	T	G	T	0.00874329	0.0163	0.368941	0.3291	FALSE	FALSE	FALSE	finn-b-I9_AF	2	60736985	0.0158	NA	0.3028	Atrial fibrillation and flutter || id:finn-b-I9_AF	Atrial fibrillation and flutter	Atrial fibrillation and flutter || ||	TRUE	igd	89714	0.00184062	2.04e-06	exposure	TRUE	reported	jRiW0H	textfile	2	TRUE
rs35385779	T	A	T	A	0.00794077	0.0173	0.365353	0.4231	FALSE	TRUE	TRUE	finn-b-I9_AF	3	196071832	0.015	NA	0.2492	Atrial fibrillation and flutter || id:finn-b-I9_AF	Atrial fibrillation and flutter	Atrial fibrillation and flutter || ||	TRUE	igd	89714	0.00182508	1.36e-05	exposure	TRUE	reported	jRiW0H	textfile	2	FALSE
rs559280424	A	G	A	G	-0.0260141	0.0205	0.025008	0.01583	FALSE	FALSE	FALSE	finn-b-I9_AF	16	69750910	0.06	NA	0.733	Atrial fibrillation and flutter || id:finn-b-I9_AF	Atrial fibrillation and flutter	Atrial fibrillation and flutter || ||	TRUE	igd	89714	0.00565598	4.24e-06	exposure	TRUE	reported	jRiW0H	textfile	2	TRUE
rs12041866	T	C	T	C	0.0139379	0.0219	0.0802328	0.08858	FALSE	FALSE	FALSE	finn-b-I9_AF	1	60484531	0.0262	NA	0.4025	Atrial fibrillation and flutter || id:finn-b-I9_AF	Atrial fibrillation and flutter	Atrial fibrillation and flutter || ||	TRUE	igd	89714	0.00324288	1.73e-05	exposure	TRUE	reported	jRiW0H	textfile	2	TRUE
rs2765837	A	G	A	G	0.0127686	0.022	0.120364	0.08156	FALSE	FALSE	FALSE	finn-b-I9_AF	10	21034317	0.0275	NA	0.4235	Atrial fibrillation and flutter || id:finn-b-I9_AF	Atrial fibrillation and flutter	Atrial fibrillation and flutter || ||	TRUE	igd	89714	0.00272239	2.73e-06	exposure	TRUE	reported	jRiW0H	textfile	2	TRUE
rs56169403	T	C	T	C	-0.0141072	0.0222	0.0735564	0.05513	FALSE	FALSE	FALSE	finn-b-I9_AF	12	117155472	0.0332	NA	0.5039	Atrial fibrillation and flutter || id:finn-b-I9_AF	Atrial fibrillation and flutter	Atrial fibrillation and flutter || ||	TRUE	igd	89714	0.00347247	4.86e-05	exposure	TRUE	reported	jRiW0H	textfile	2	TRUE
rs3825941	A	G	A	G	0.00829075	0.0227	0.257769	0.2579	FALSE	FALSE	FALSE	finn-b-I9_AF	15	74317362	0.017	NA	0.1812	Atrial fibrillation and flutter || id:finn-b-I9_AF	Atrial fibrillation and flutter	Atrial fibrillation and flutter || ||	TRUE	igd	89714	0.00201638	3.93e-05	exposure	TRUE	reported	jRiW0H	textfile	2	TRUE
rs55813661	T	C	T	C	0.0310402	0.0246	0.0148805	0.01179	FALSE	FALSE	FALSE	finn-b-I9_AF	8	62318022	0.0691	NA	0.722199	Atrial fibrillation and flutter || id:finn-b-I9_AF	Atrial fibrillation and flutter	Atrial fibrillation and flutter || ||	TRUE	igd	89714	0.00725634	1.89e-05	exposure	TRUE	reported	jRiW0H	textfile	2	TRUE
rs9368351	T	A	T	A	0.0301738	0.0269	0.0147391	0.03691	FALSE	TRUE	FALSE	finn-b-I9_AF	6	21808192	0.0394	NA	0.4943	Atrial fibrillation and flutter || id:finn-b-I9_AF	Atrial fibrillation and flutter	Atrial fibrillation and flutter || ||	TRUE	igd	89714	0.00733453	3.89e-05	exposure	TRUE	reported	jRiW0H	textfile	2	TRUE
rs62496164	T	C	T	C	0.0283802	0.0277	0.0217623	0.007614	FALSE	FALSE	FALSE	finn-b-I9_AF	8	9288470	0.0883	NA	0.753701	Atrial fibrillation and flutter || id:finn-b-I9_AF	Atrial fibrillation and flutter	Atrial fibrillation and flutter || ||	TRUE	igd	89714	0.00632286	7.18e-06	exposure	TRUE	reported	jRiW0H	textfile	2	TRUE
rs118098194	T	C	T	C	0.0298263	0.0295	0.0201729	0.01942	FALSE	FALSE	FALSE	finn-b-I9_AF	21	33944718	0.0544	NA	0.5875	Atrial fibrillation and flutter || id:finn-b-I9_AF	Atrial fibrillation and flutter	Atrial fibrillation and flutter || ||	TRUE	igd	89714	0.00655698	5.4e-06	exposure	TRUE	reported	jRiW0H	textfile	2	TRUE
rs3106532	A	C	A	C	0.0121055	0.0296	0.106488	0.1593	FALSE	FALSE	FALSE	finn-b-I9_AF	8	131259140	0.0204	NA	0.147	Atrial fibrillation and flutter || id:finn-b-I9_AF	Atrial fibrillation and flutter	Atrial fibrillation and flutter || ||	TRUE	igd	89714	0.00284134	2.04e-05	exposure	TRUE	reported	jRiW0H	textfile	2	TRUE
rs150100064	C	T	C	T	0.0288195	0.0358	0.020231	0.01279	FALSE	FALSE	FALSE	finn-b-I9_AF	3	96018959	0.0673	NA	0.5947	Atrial fibrillation and flutter || id:finn-b-I9_AF	Atrial fibrillation and flutter	Atrial fibrillation and flutter || ||	TRUE	igd	89714	0.00671373	1.77e-05	exposure	TRUE	reported	jRiW0H	textfile	2	TRUE
rs4975012	A	G	A	G	0.00902603	0.0367	0.22088	0.2498	FALSE	FALSE	FALSE	finn-b-I9_AF	4	39423512	0.0171	NA	0.0319396	Atrial fibrillation and flutter || id:finn-b-I9_AF	Atrial fibrillation and flutter	Atrial fibrillation and flutter || ||	TRUE	igd	89714	0.00212907	2.24e-05	exposure	TRUE	reported	jRiW0H	textfile	2	TRUE
rs147567945	A	G	A	G	0.0194716	0.0397	0.039827	0.007703	FALSE	FALSE	FALSE	finn-b-I9_AF	7	47544762	0.0881	NA	0.652001	Atrial fibrillation and flutter || id:finn-b-I9_AF	Atrial fibrillation and flutter	Atrial fibrillation and flutter || ||	TRUE	igd	89714	0.00470387	3.48e-05	exposure	TRUE	reported	jRiW0H	textfile	2	TRUE
rs144479774	A	G	A	G	0.0583193	0.0471	0.0047649	0.007487	FALSE	FALSE	FALSE	finn-b-I9_AF	3	122728248	0.0882	NA	0.5937	Atrial fibrillation and flutter || id:finn-b-I9_AF	Atrial fibrillation and flutter	Atrial fibrillation and flutter || ||	TRUE	igd	89714	0.0129703	6.92e-06	exposure	TRUE	reported	jRiW0H	textfile	2	TRUE
rs143255283	C	T	C	T	0.0169392	0.0482	0.0481414	0.04614	FALSE	FALSE	FALSE	finn-b-I9_AF	7	147431844	0.0355	NA	0.1746	Atrial fibrillation and flutter || id:finn-b-I9_AF	Atrial fibrillation and flutter	Atrial fibrillation and flutter || ||	TRUE	igd	89714	0.00412782	4.07e-05	exposure	TRUE	reported	jRiW0H	textfile	2	TRUE
rs7204542	G	C	G	C	0.00922209	0.0494	0.308169	0.4145	FALSE	TRUE	FALSE	finn-b-I9_AF	16	718514	0.0151	NA	0.00109999	Atrial fibrillation and flutter || id:finn-b-I9_AF	Atrial fibrillation and flutter	Atrial fibrillation and flutter || ||	TRUE	igd	89714	0.00196696	2.76e-06	exposure	TRUE	reported	jRiW0H	textfile	2	TRUE
rs79498641	G	A	G	A	-0.0277196	0.0495	0.0229563	0.004327	FALSE	FALSE	FALSE	finn-b-I9_AF	8	134855286	0.1113	NA	0.6565	Atrial fibrillation and flutter || id:finn-b-I9_AF	Atrial fibrillation and flutter	Atrial fibrillation and flutter || ||	TRUE	igd	89714	0.00583247	2.01e-06	exposure	TRUE	reported	jRiW0H	textfile	2	TRUE
rs4688298	T	C	T	C	0.0139914	0.0605	0.0741433	0.04715	FALSE	FALSE	FALSE	finn-b-I9_AF	3	62460883	0.0352	NA	0.0855303	Atrial fibrillation and flutter || id:finn-b-I9_AF	Atrial fibrillation and flutter	Atrial fibrillation and flutter || ||	TRUE	igd	89714	0.00340649	4.01e-05	exposure	TRUE	reported	jRiW0H	textfile	2	TRUE
rs76217853	G	A	G	A	0.0440065	0.0688	0.00962503	0.01255	FALSE	FALSE	FALSE	finn-b-I9_AF	8	94600393	0.0666	NA	0.3017	Atrial fibrillation and flutter || id:finn-b-I9_AF	Atrial fibrillation and flutter	Atrial fibrillation and flutter || ||	TRUE	igd	89714	0.00897803	9.52e-07	exposure	TRUE	reported	jRiW0H	textfile	2	TRUE
rs112169681	A	G	A	G	0.030187	0.1045	0.0169427	0.01272	FALSE	FALSE	FALSE	finn-b-I9_AF	7	70641982	0.067	NA	0.119	Atrial fibrillation and flutter || id:finn-b-I9_AF	Atrial fibrillation and flutter	Atrial fibrillation and flutter || ||	TRUE	igd	89714	0.00676279	8.07e-06	exposure	TRUE	reported	jRiW0H	textfile	2	TRUE
rs79780845	C	T	C	T	0.0247413	0.11	0.0226911	0.008435	FALSE	FALSE	FALSE	finn-b-I9_AF	7	104247958	0.0799	NA	0.1686	Atrial fibrillation and flutter || id:finn-b-I9_AF	Atrial fibrillation and flutter	Atrial fibrillation and flutter || ||	TRUE	igd	89714	0.0059315	3.03e-05	exposure	TRUE	reported	jRiW0H	textfile	2	TRUE

## Sheet: TableS4
Table S4. Detail Information of the Genetic Variants in the MR Analysis of SHS and Stroke
SNP	effect_allele.exposure	other_allele.exposure	effect_allele.outcome	other_allele.outcome	beta.exposure	beta.outcome	eaf.exposure	eaf.outcome	remove	palindromic	ambiguous	id.outcome	chr	pos	se.outcome	samplesize.outcome	pval.outcome	outcome	originalname.outcome	outcome.deprecated	mr_keep.outcome	data_source.outcome	samplesize.exposure	se.exposure	pval.exposure	exposure	mr_keep.exposure	pval_origin.exposure	id.exposure	data_source.exposure	action	mr_keep
rs10219378	T	C	T	C	-0.00945261	0.0023	0.190195	0.1994	FALSE	FALSE	FALSE	ebi-a-GCST006906	11	86339724	0.0115	446696	0.8422	Stroke || id:ebi-a-GCST006906	Stroke	Stroke || ||	TRUE	igd	89714	0.0022387	2.42e-05	exposure	TRUE	reported	Bk3cAA	textfile	2	TRUE
rs117514024	T	G	T	G	0.00909136	-0.0009	0.189881	0.1812	FALSE	FALSE	FALSE	ebi-a-GCST006906	22	49534383	0.013	446696	0.9476	Stroke || id:ebi-a-GCST006906	Stroke	Stroke || ||	TRUE	igd	89714	0.00222923	4.54e-05	exposure	TRUE	reported	Bk3cAA	textfile	2	TRUE
rs118098194	T	C	T	C	0.0298263	0.0447	0.0201729	0.0177	FALSE	FALSE	FALSE	ebi-a-GCST006906	21	33944718	0.0453	446696	0.3235	Stroke || id:ebi-a-GCST006906	Stroke	Stroke || ||	TRUE	igd	89714	0.00655698	5.4e-06	exposure	TRUE	reported	Bk3cAA	textfile	2	TRUE
rs12105711	G	T	G	T	0.00874329	0.0169	0.368941	0.3716	FALSE	FALSE	FALSE	ebi-a-GCST006906	2	60736985	0.0097	446696	0.0797205	Stroke || id:ebi-a-GCST006906	Stroke	Stroke || ||	TRUE	igd	89714	0.00184062	2.04e-06	exposure	TRUE	reported	Bk3cAA	textfile	2	TRUE
rs12409184	C	T	C	T	-0.00854806	-0.0045	0.248688	0.2497	FALSE	FALSE	FALSE	ebi-a-GCST006906	1	114055488	0.0115	446696	0.698101	Stroke || id:ebi-a-GCST006906	Stroke	Stroke || ||	TRUE	igd	89714	0.00207888	3.93e-05	exposure	TRUE	reported	Bk3cAA	textfile	2	TRUE
rs12484068	T	C	T	C	0.00904834	0.023	0.205871	0.2169	FALSE	FALSE	FALSE	ebi-a-GCST006906	22	51099862	0.0115	446696	0.0461796	Stroke || id:ebi-a-GCST006906	Stroke	Stroke || ||	TRUE	igd	89714	0.00216889	3.02e-05	exposure	TRUE	reported	Bk3cAA	textfile	2	TRUE
rs1262928	A	T	A	T	-0.00811472	-0.0015	0.332231	0.3199	FALSE	TRUE	FALSE	ebi-a-GCST006906	6	16806082	0.0106	446696	0.8898	Stroke || id:ebi-a-GCST006906	Stroke	Stroke || ||	TRUE	igd	89714	0.00188608	1.69e-05	exposure	TRUE	reported	Bk3cAA	textfile	2	TRUE
rs12765304	T	C	T	C	0.00867476	0.0126	0.232411	0.2319	FALSE	FALSE	FALSE	ebi-a-GCST006906	10	7631014	0.0111	446696	0.2557	Stroke || id:ebi-a-GCST006906	Stroke	Stroke || ||	TRUE	igd	89714	0.00210372	3.73e-05	exposure	TRUE	reported	Bk3cAA	textfile	2	TRUE
rs12866922	A	G	A	G	0.0252359	0.0113	0.023507	0.0253	FALSE	FALSE	FALSE	ebi-a-GCST006906	13	110066103	0.0312	446696	0.7168	Stroke || id:ebi-a-GCST006906	Stroke	Stroke || ||	TRUE	igd	89714	0.00578864	1.3e-05	exposure	TRUE	reported	Bk3cAA	textfile	2	TRUE
rs142563889	A	G	A	G	-0.0343881	-0.0049	0.0147267	0.0221	FALSE	FALSE	FALSE	ebi-a-GCST006906	13	23278334	0.0391	446696	0.8994	Stroke || id:ebi-a-GCST006906	Stroke	Stroke || ||	TRUE	igd	89714	0.00745485	3.98e-06	exposure	TRUE	reported	Bk3cAA	textfile	2	TRUE
rs143255283	C	T	C	T	0.0169392	0.0029	0.0481414	0.0525	FALSE	FALSE	FALSE	ebi-a-GCST006906	7	147431844	0.0218	446696	0.8937	Stroke || id:ebi-a-GCST006906	Stroke	Stroke || ||	TRUE	igd	89714	0.00412782	4.07e-05	exposure	TRUE	reported	Bk3cAA	textfile	2	TRUE
rs148904098	C	G	C	G	0.0326451	0.045	0.0151067	0.0176	FALSE	TRUE	FALSE	ebi-a-GCST006906	22	25249949	0.0443	446696	0.3097	Stroke || id:ebi-a-GCST006906	Stroke	Stroke || ||	TRUE	igd	89714	0.00759825	1.74e-05	exposure	TRUE	reported	Bk3cAA	textfile	2	TRUE
rs149651312	G	C	G	C	0.0381334	0.075	0.0117592	0.014	FALSE	TRUE	FALSE	ebi-a-GCST006906	6	160595479	0.0477	446696	0.1158	Stroke || id:ebi-a-GCST006906	Stroke	Stroke || ||	TRUE	igd	89714	0.00835709	5.05e-06	exposure	TRUE	reported	Bk3cAA	textfile	2	TRUE
rs1714946	G	A	G	A	0.0138888	0.002	0.0894473	0.0963	FALSE	FALSE	FALSE	ebi-a-GCST006906	2	235265207	0.0176	446696	0.9112	Stroke || id:ebi-a-GCST006906	Stroke	Stroke || ||	TRUE	igd	89714	0.00313598	9.49e-06	exposure	TRUE	reported	Bk3cAA	textfile	2	TRUE
rs192463148	T	A	T	A	0.0266253	0.023	0.0195525	0.0154	FALSE	TRUE	FALSE	ebi-a-GCST006906	2	213744121	0.0435	446696	0.5968	Stroke || id:ebi-a-GCST006906	Stroke	Stroke || ||	TRUE	igd	89714	0.00643949	3.56e-05	exposure	TRUE	reported	Bk3cAA	textfile	2	TRUE
rs1993415	G	C	G	C	0.00829699	0.0015	0.253389	0.2607	FALSE	TRUE	FALSE	ebi-a-GCST006906	10	63400853	0.0102	446696	0.884	Stroke || id:ebi-a-GCST006906	Stroke	Stroke || ||	TRUE	igd	89714	0.00201769	3.92e-05	exposure	TRUE	reported	Bk3cAA	textfile	2	TRUE
rs2069408	G	A	G	A	-0.00839198	-0.0071	0.340928	0.327	FALSE	FALSE	FALSE	ebi-a-GCST006906	12	56364321	0.0097	446696	0.4653	Stroke || id:ebi-a-GCST006906	Stroke	Stroke || ||	TRUE	igd	89714	0.00184948	5.7e-06	exposure	TRUE	reported	Bk3cAA	textfile	2	TRUE
rs207008	G	T	G	T	-0.0195589	-0.0084	0.058118	0.9373	FALSE	FALSE	FALSE	ebi-a-GCST006906	21	18735936	0.0198	446696	0.6724	Stroke || id:ebi-a-GCST006906	Stroke	Stroke || ||	TRUE	igd	89714	0.00375031	1.84e-07	exposure	TRUE	reported	Bk3cAA	textfile	2	TRUE
rs2296498	G	A	G	A	-0.0113163	-0.012	0.114016	0.117	FALSE	FALSE	FALSE	ebi-a-GCST006906	13	95096111	0.0146	446696	0.4116	Stroke || id:ebi-a-GCST006906	Stroke	Stroke || ||	TRUE	igd	89714	0.00276525	4.27e-05	exposure	TRUE	reported	Bk3cAA	textfile	2	TRUE
rs2765837	A	G	A	G	0.0127686	0.0042	0.120364	0.124	FALSE	FALSE	FALSE	ebi-a-GCST006906	10	21034317	0.0145	446696	0.7706	Stroke || id:ebi-a-GCST006906	Stroke	Stroke || ||	TRUE	igd	89714	0.00272239	2.73e-06	exposure	TRUE	reported	Bk3cAA	textfile	2	TRUE
rs2847178	T	C	T	C	0.00882033	0.0196	0.365843	0.6415	FALSE	FALSE	FALSE	ebi-a-GCST006906	11	105877624	0.0096	446696	0.0419199	Stroke || id:ebi-a-GCST006906	Stroke	Stroke || ||	TRUE	igd	89714	0.00183024	1.44e-06	exposure	TRUE	reported	Bk3cAA	textfile	2	TRUE
rs35385779	T	A	T	A	0.00794077	-0.0011	0.365353	0.3689	FALSE	TRUE	FALSE	ebi-a-GCST006906	3	196071832	0.0098	446696	0.9079	Stroke || id:ebi-a-GCST006906	Stroke	Stroke || ||	TRUE	igd	89714	0.00182508	1.36e-05	exposure	TRUE	reported	Bk3cAA	textfile	2	TRUE
rs3739699	A	G	A	G	0.00727057	-0.0001	0.496407	0.4862	FALSE	FALSE	FALSE	ebi-a-GCST006906	9	114798940	0.01	446696	0.9908	Stroke || id:ebi-a-GCST006906	Stroke	Stroke || ||	TRUE	igd	89714	0.00176661	3.87e-05	exposure	TRUE	reported	Bk3cAA	textfile	2	TRUE
rs4131945	T	G	T	G	-0.00740657	-0.0061	0.486291	0.5029	FALSE	FALSE	FALSE	ebi-a-GCST006906	16	54862861	0.0093	446696	0.5119	Stroke || id:ebi-a-GCST006906	Stroke	Stroke || ||	TRUE	igd	89714	0.00177911	3.14e-05	exposure	TRUE	reported	Bk3cAA	textfile	2	TRUE
rs4688298	T	C	T	C	0.0139914	0.0056	0.0741433	0.0707	FALSE	FALSE	FALSE	ebi-a-GCST006906	3	62460883	0.0188	446696	0.765301	Stroke || id:ebi-a-GCST006906	Stroke	Stroke || ||	TRUE	igd	89714	0.00340649	4.01e-05	exposure	TRUE	reported	Bk3cAA	textfile	2	TRUE
rs4814452	C	T	C	T	-0.0167929	0.0008	0.0540394	0.9417	FALSE	FALSE	FALSE	ebi-a-GCST006906	20	16178198	0.02	446696	0.9696	Stroke || id:ebi-a-GCST006906	Stroke	Stroke || ||	TRUE	igd	89714	0.00387384	1.46e-05	exposure	TRUE	reported	Bk3cAA	textfile	2	TRUE
rs4975012	A	G	A	G	0.00902603	0.0005	0.22088	0.2241	FALSE	FALSE	FALSE	ebi-a-GCST006906	4	39423512	0.0114	446696	0.9633	Stroke || id:ebi-a-GCST006906	Stroke	Stroke || ||	TRUE	igd	89714	0.00212907	2.24e-05	exposure	TRUE	reported	Bk3cAA	textfile	2	TRUE
rs55813661	T	C	T	C	0.0310402	0.1099	0.0148805	0.0157	FALSE	FALSE	FALSE	ebi-a-GCST006906	8	62318022	0.0395	446696	0.00539101	Stroke || id:ebi-a-GCST006906	Stroke	Stroke || ||	TRUE	igd	89714	0.00725634	1.89e-05	exposure	TRUE	reported	Bk3cAA	textfile	2	TRUE
rs56169403	T	C	T	C	-0.0141072	-0.0169	0.0735564	0.075	FALSE	FALSE	FALSE	ebi-a-GCST006906	12	117155472	0.0192	446696	0.3793	Stroke || id:ebi-a-GCST006906	Stroke	Stroke || ||	TRUE	igd	89714	0.00347247	4.86e-05	exposure	TRUE	reported	Bk3cAA	textfile	2	TRUE
rs57605348	C	G	C	G	-0.0217696	-0.0075	0.0277103	0.0326	FALSE	TRUE	FALSE	ebi-a-GCST006906	6	151835770	0.0298	446696	0.8021	Stroke || id:ebi-a-GCST006906	Stroke	Stroke || ||	TRUE	igd	89714	0.0053386	4.55e-05	exposure	TRUE	reported	Bk3cAA	textfile	2	TRUE
rs62055389	G	T	G	T	-0.0139716	-0.004	0.0872412	0.0805	FALSE	FALSE	FALSE	ebi-a-GCST006906	16	30187673	0.0213	446696	0.8501	Stroke || id:ebi-a-GCST006906	Stroke	Stroke || ||	TRUE	igd	89714	0.00321154	1.36e-05	exposure	TRUE	reported	Bk3cAA	textfile	2	TRUE
rs62477305	T	A	T	A	0.0201649	0.0099	0.0448565	0.0412	FALSE	TRUE	FALSE	ebi-a-GCST006906	7	114935274	0.0245	446696	0.686501	Stroke || id:ebi-a-GCST006906	Stroke	Stroke || ||	TRUE	igd	89714	0.00425824	2.19e-06	exposure	TRUE	reported	Bk3cAA	textfile	2	TRUE
rs62496164	T	C	T	C	0.0283802	0.0228	0.0217623	0.0278	FALSE	FALSE	FALSE	ebi-a-GCST006906	8	9288470	0.0364	446696	0.5316	Stroke || id:ebi-a-GCST006906	Stroke	Stroke || ||	TRUE	igd	89714	0.00632286	7.18e-06	exposure	TRUE	reported	Bk3cAA	textfile	2	TRUE
rs689896	G	C	G	C	0.0076189	0.0007	0.362312	0.3708	FALSE	TRUE	FALSE	ebi-a-GCST006906	18	74078911	0.0107	446696	0.9483	Stroke || id:ebi-a-GCST006906	Stroke	Stroke || ||	TRUE	igd	89714	0.00182037	2.85e-05	exposure	TRUE	reported	Bk3cAA	textfile	2	TRUE
rs6914902	C	A	C	A	0.0102618	0.012	0.149032	0.1546	FALSE	FALSE	FALSE	ebi-a-GCST006906	6	139021524	0.0128	446696	0.3488	Stroke || id:ebi-a-GCST006906	Stroke	Stroke || ||	TRUE	igd	89714	0.00248621	3.67e-05	exposure	TRUE	reported	Bk3cAA	textfile	2	TRUE
rs7082468	A	G	A	G	-0.00849508	-0.0081	0.321092	0.6748	FALSE	FALSE	FALSE	ebi-a-GCST006906	10	50486727	0.0097	446696	0.4072	Stroke || id:ebi-a-GCST006906	Stroke	Stroke || ||	TRUE	igd	89714	0.00187987	6.22e-06	exposure	TRUE	reported	Bk3cAA	textfile	2	TRUE
rs7204542	G	C	G	C	0.00922209	0.0055	0.308169	0.3323	FALSE	TRUE	FALSE	ebi-a-GCST006906	16	718514	0.0109	446696	0.613999	Stroke || id:ebi-a-GCST006906	Stroke	Stroke || ||	TRUE	igd	89714	0.00196696	2.76e-06	exposure	TRUE	reported	Bk3cAA	textfile	2	TRUE
rs72679121	A	G	A	G	0.0123806	0.0156	0.0925203	0.101	FALSE	FALSE	FALSE	ebi-a-GCST006906	1	66625369	0.0169	446696	0.3547	Stroke || id:ebi-a-GCST006906	Stroke	Stroke || ||	TRUE	igd	89714	0.00303411	4.5e-05	exposure	TRUE	reported	Bk3cAA	textfile	2	TRUE
rs73214167	C	A	C	A	-0.00875473	-0.0101	0.247631	0.2473	FALSE	FALSE	FALSE	ebi-a-GCST006906	12	121476099	0.0109	446696	0.3541	Stroke || id:ebi-a-GCST006906	Stroke	Stroke || ||	TRUE	igd	89714	0.00203417	1.68e-05	exposure	TRUE	reported	Bk3cAA	textfile	2	TRUE
rs74405153	A	G	A	G	-0.0228533	-0.0502	0.0257119	0.0254	FALSE	FALSE	FALSE	ebi-a-GCST006906	2	208711524	0.0343	446696	0.143	Stroke || id:ebi-a-GCST006906	Stroke	Stroke || ||	TRUE	igd	89714	0.00563455	5e-05	exposure	TRUE	reported	Bk3cAA	textfile	2	TRUE
rs76217853	G	A	G	A	0.0440065	0.0047	0.00962503	0.0132	FALSE	FALSE	FALSE	ebi-a-GCST006906	8	94600393	0.0576	446696	0.9345	Stroke || id:ebi-a-GCST006906	Stroke	Stroke || ||	TRUE	igd	89714	0.00897803	9.52e-07	exposure	TRUE	reported	Bk3cAA	textfile	2	TRUE
rs76879415	T	C	T	C	-0.0226667	-0.0193	0.0269579	0.0201	FALSE	FALSE	FALSE	ebi-a-GCST006906	10	87990995	0.0435	446696	0.6576	Stroke || id:ebi-a-GCST006906	Stroke	Stroke || ||	TRUE	igd	89714	0.00540836	2.78e-05	exposure	TRUE	reported	Bk3cAA	textfile	2	TRUE
rs772112	A	T	A	T	0.0113452	0.0174	0.131263	0.1294	FALSE	TRUE	FALSE	ebi-a-GCST006906	17	33621127	0.0168	446696	0.3021	Stroke || id:ebi-a-GCST006906	Stroke	Stroke || ||	TRUE	igd	89714	0.00264721	1.82e-05	exposure	TRUE	reported	Bk3cAA	textfile	2	TRUE
rs79498641	G	A	G	A	-0.0277196	-0.054	0.0229563	0.0182	FALSE	FALSE	FALSE	ebi-a-GCST006906	8	134855286	0.0425	446696	0.204	Stroke || id:ebi-a-GCST006906	Stroke	Stroke || ||	TRUE	igd	89714	0.00583247	2.01e-06	exposure	TRUE	reported	Bk3cAA	textfile	2	TRUE
rs8006552	C	G	C	G	0.0124305	0.0188	0.15964	0.1701	FALSE	TRUE	FALSE	ebi-a-GCST006906	14	67294069	0.0136	446696	0.1664	Stroke || id:ebi-a-GCST006906	Stroke	Stroke || ||	TRUE	igd	89714	0.00244429	3.67e-07	exposure	TRUE	reported	Bk3cAA	textfile	2	TRUE
rs876462	G	T	G	T	-0.00799968	-0.0146	0.374342	0.3715	FALSE	FALSE	FALSE	ebi-a-GCST006906	2	37515880	0.0099	446696	0.1413	Stroke || id:ebi-a-GCST006906	Stroke	Stroke || ||	TRUE	igd	89714	0.00181056	9.96e-06	exposure	TRUE	reported	Bk3cAA	textfile	2	TRUE
rs884258	C	T	C	T	-0.00785979	-0.0083	0.32307	0.6789	FALSE	FALSE	FALSE	ebi-a-GCST006906	9	107057177	0.0098	446696	0.4004	Stroke || id:ebi-a-GCST006906	Stroke	Stroke || ||	TRUE	igd	89714	0.00189426	3.34e-05	exposure	TRUE	reported	Bk3cAA	textfile	2	TRUE
rs9368351	T	A	T	A	0.0301738	0.0642	0.0147391	0.0223	FALSE	TRUE	FALSE	ebi-a-GCST006906	6	21808192	0.0434	446696	0.1395	Stroke || id:ebi-a-GCST006906	Stroke	Stroke || ||	TRUE	igd	89714	0.00733453	3.89e-05	exposure	TRUE	reported	Bk3cAA	textfile	2	TRUE
rs9530332	G	T	G	T	0.00769591	0.0085	0.345461	0.649	FALSE	FALSE	FALSE	ebi-a-GCST006906	13	75070201	0.0097	446696	0.3765	Stroke || id:ebi-a-GCST006906	Stroke	Stroke || ||	TRUE	igd	89714	0.00184866	3.14e-05	exposure	TRUE	reported	Bk3cAA	textfile	2	TRUE

## Sheet: TableS5
Table S5. Detail Information of the Genetic Variants in the MR Analysis of SHS and Lung Cancer
SNP	effect_allele.exposure	other_allele.exposure	effect_allele.outcome	other_allele.outcome	beta.exposure	beta.outcome	eaf.exposure	eaf.outcome	remove	palindromic	ambiguous	id.outcome	chr	pos	se.outcome	samplesize.outcome	pval.outcome	outcome	originalname.outcome	outcome.deprecated	mr_keep.outcome	data_source.outcome	samplesize.exposure	se.exposure	pval.exposure	exposure	mr_keep.exposure	pval_origin.exposure	id.exposure	data_source.exposure	action	mr_keep
rs10009088	A	G	A	G	-0.00764226	0.0251	0.464013	0.582	FALSE	FALSE	FALSE	finn-b-C3_LUNG_NONSMALL	4	180336832	0.0362	NA	0.4871	Non-small cell lung cancer || id:finn-b-C3_LUNG_NONSMALL	Non-small cell lung cancer	Non-small cell lung cancer || ||	TRUE	igd	89714	0.00176045	1.42e-05	exposure	TRUE	reported	Bk3cAA	textfile	2	TRUE
rs10219378	T	C	T	C	-0.00945261	-0.109	0.190195	0.1184	FALSE	FALSE	FALSE	finn-b-C3_LUNG_NONSMALL	11	86339724	0.0551	NA	0.0477002	Non-small cell lung cancer || id:finn-b-C3_LUNG_NONSMALL	Non-small cell lung cancer	Non-small cell lung cancer || ||	TRUE	igd	89714	0.0022387	2.42e-05	exposure	TRUE	reported	Bk3cAA	textfile	2	TRUE
rs10425544	C	T	C	T	-0.00843132	-0.0126	0.292169	0.771	FALSE	FALSE	FALSE	finn-b-C3_LUNG_NONSMALL	19	836043	0.0429	NA	0.7696	Non-small cell lung cancer || id:finn-b-C3_LUNG_NONSMALL	Non-small cell lung cancer	Non-small cell lung cancer || ||	TRUE	igd	89714	0.00204125	3.62e-05	exposure	TRUE	reported	Bk3cAA	textfile	2	TRUE
rs10945133	A	T	A	T	-0.00785951	0.0169	0.313689	0.2933	FALSE	TRUE	FALSE	finn-b-C3_LUNG_NONSMALL	6	69354524	0.0394	NA	0.6673	Non-small cell lung cancer || id:finn-b-C3_LUNG_NONSMALL	Non-small cell lung cancer	Non-small cell lung cancer || ||	TRUE	igd	89714	0.00188914	3.18e-05	exposure	TRUE	reported	Bk3cAA	textfile	2	TRUE
rs112169681	A	G	A	G	0.030187	-0.0554	0.0169427	0.01275	FALSE	FALSE	FALSE	finn-b-C3_LUNG_NONSMALL	7	70641982	0.1616	NA	0.7317	Non-small cell lung cancer || id:finn-b-C3_LUNG_NONSMALL	Non-small cell lung cancer	Non-small cell lung cancer || ||	TRUE	igd	89714	0.00676279	8.07e-06	exposure	TRUE	reported	Bk3cAA	textfile	2	TRUE
rs114134538	T	C	T	C	0.0403285	0.1662	0.00944719	0.002547	FALSE	FALSE	FALSE	finn-b-C3_LUNG_NONSMALL	6	41851676	0.3465	NA	0.631401	Non-small cell lung cancer || id:finn-b-C3_LUNG_NONSMALL	Non-small cell lung cancer	Non-small cell lung cancer || ||	TRUE	igd	89714	0.00973382	3.43e-05	exposure	TRUE	reported	Bk3cAA	textfile	2	TRUE
rs116249622	T	C	T	C	-0.0288803	-0.1305	0.0180067	0.01374	FALSE	FALSE	FALSE	finn-b-C3_LUNG_NONSMALL	3	190482826	0.1514	NA	0.3889	Non-small cell lung cancer || id:finn-b-C3_LUNG_NONSMALL	Non-small cell lung cancer	Non-small cell lung cancer || ||	TRUE	igd	89714	0.00697431	3.46e-05	exposure	TRUE	reported	Bk3cAA	textfile	2	TRUE
rs117410926	G	A	G	A	-0.0415391	0.1139	0.00888031	0.009206	FALSE	FALSE	FALSE	finn-b-C3_LUNG_NONSMALL	15	47979695	0.1848	NA	0.5377	Non-small cell lung cancer || id:finn-b-C3_LUNG_NONSMALL	Non-small cell lung cancer	Non-small cell lung cancer || ||	TRUE	igd	89714	0.00945298	1.11e-05	exposure	TRUE	reported	Bk3cAA	textfile	2	TRUE
rs117858056	A	G	A	G	-0.0212002	-0.1289	0.0362675	0.04168	FALSE	FALSE	FALSE	finn-b-C3_LUNG_NONSMALL	6	149289638	0.0904	NA	0.1538	Non-small cell lung cancer || id:finn-b-C3_LUNG_NONSMALL	Non-small cell lung cancer	Non-small cell lung cancer || ||	TRUE	igd	89714	0.00484085	1.19e-05	exposure	TRUE	reported	Bk3cAA	textfile	2	TRUE
rs118098194	T	C	T	C	0.0298263	-0.2327	0.0201729	0.0194	FALSE	FALSE	FALSE	finn-b-C3_LUNG_NONSMALL	21	33944718	0.1309	NA	0.0753998	Non-small cell lung cancer || id:finn-b-C3_LUNG_NONSMALL	Non-small cell lung cancer	Non-small cell lung cancer || ||	TRUE	igd	89714	0.00655698	5.4e-06	exposure	TRUE	reported	Bk3cAA	textfile	2	TRUE
rs118146115	G	A	G	A	-0.0131471	0.0498	0.0938635	0.09767	FALSE	FALSE	FALSE	finn-b-C3_LUNG_NONSMALL	8	22116219	0.0608	NA	0.4131	Non-small cell lung cancer || id:finn-b-C3_LUNG_NONSMALL	Non-small cell lung cancer	Non-small cell lung cancer || ||	TRUE	igd	89714	0.00311966	2.51e-05	exposure	TRUE	reported	Bk3cAA	textfile	2	TRUE
rs12041866	T	C	T	C	0.0139379	-0.0861	0.0802328	0.08828	FALSE	FALSE	FALSE	finn-b-C3_LUNG_NONSMALL	1	60484531	0.0634	NA	0.1745	Non-small cell lung cancer || id:finn-b-C3_LUNG_NONSMALL	Non-small cell lung cancer	Non-small cell lung cancer || ||	TRUE	igd	89714	0.00324288	1.73e-05	exposure	TRUE	reported	Bk3cAA	textfile	2	TRUE
rs12105711	G	T	G	T	0.00874329	-0.0345	0.368941	0.3294	FALSE	FALSE	FALSE	finn-b-C3_LUNG_NONSMALL	2	60736985	0.0379	NA	0.3628	Non-small cell lung cancer || id:finn-b-C3_LUNG_NONSMALL	Non-small cell lung cancer	Non-small cell lung cancer || ||	TRUE	igd	89714	0.00184062	2.04e-06	exposure	TRUE	reported	Bk3cAA	textfile	2	TRUE
rs12409184	C	T	C	T	-0.00854806	0.0025	0.248688	0.236	FALSE	FALSE	FALSE	finn-b-C3_LUNG_NONSMALL	1	114055488	0.0419	NA	0.9526	Non-small cell lung cancer || id:finn-b-C3_LUNG_NONSMALL	Non-small cell lung cancer	Non-small cell lung cancer || ||	TRUE	igd	89714	0.00207888	3.93e-05	exposure	TRUE	reported	Bk3cAA	textfile	2	TRUE
rs12484068	T	C	T	C	0.00904834	0.0193	0.205871	0.3166	FALSE	FALSE	FALSE	finn-b-C3_LUNG_NONSMALL	22	51099862	0.0385	NA	0.616601	Non-small cell lung cancer || id:finn-b-C3_LUNG_NONSMALL	Non-small cell lung cancer	Non-small cell lung cancer || ||	TRUE	igd	89714	0.00216889	3.02e-05	exposure	TRUE	reported	Bk3cAA	textfile	2	TRUE
rs12493295	G	T	G	T	0.016262	-0.0906	0.0537133	0.02127	FALSE	FALSE	FALSE	finn-b-C3_LUNG_NONSMALL	3	16679114	0.1211	NA	0.4546	Non-small cell lung cancer || id:finn-b-C3_LUNG_NONSMALL	Non-small cell lung cancer	Non-small cell lung cancer || ||	TRUE	igd	89714	0.00388067	2.79e-05	exposure	TRUE	reported	Bk3cAA	textfile	2	TRUE
rs1262928	A	T	A	T	-0.00811472	0.0811	0.332231	0.2443	FALSE	TRUE	FALSE	finn-b-C3_LUNG_NONSMALL	6	16806082	0.0424	NA	0.0557199	Non-small cell lung cancer || id:finn-b-C3_LUNG_NONSMALL	Non-small cell lung cancer	Non-small cell lung cancer || ||	TRUE	igd	89714	0.00188608	1.69e-05	exposure	TRUE	reported	Bk3cAA	textfile	2	TRUE
rs12765304	T	C	T	C	0.00867476	-0.0389	0.232411	0.2586	FALSE	FALSE	FALSE	finn-b-C3_LUNG_NONSMALL	10	7631014	0.0412	NA	0.3458	Non-small cell lung cancer || id:finn-b-C3_LUNG_NONSMALL	Non-small cell lung cancer	Non-small cell lung cancer || ||	TRUE	igd	89714	0.00210372	3.73e-05	exposure	TRUE	reported	Bk3cAA	textfile	2	TRUE
rs12866922	A	G	A	G	0.0252359	0.1616	0.023507	0.02961	FALSE	FALSE	FALSE	finn-b-C3_LUNG_NONSMALL	13	110066103	0.1054	NA	0.1254	Non-small cell lung cancer || id:finn-b-C3_LUNG_NONSMALL	Non-small cell lung cancer	Non-small cell lung cancer || ||	TRUE	igd	89714	0.00578864	1.3e-05	exposure	TRUE	reported	Bk3cAA	textfile	2	TRUE
rs138858192	A	G	A	G	0.0430825	-0.1258	0.0073634	0.03532	FALSE	FALSE	FALSE	finn-b-C3_LUNG_NONSMALL	15	79099986	0.098	NA	0.1992	Non-small cell lung cancer || id:finn-b-C3_LUNG_NONSMALL	Non-small cell lung cancer	Non-small cell lung cancer || ||	TRUE	igd	89714	0.0104699	3.88e-05	exposure	TRUE	reported	Bk3cAA	textfile	2	TRUE
rs140647724	G	A	G	A	0.0437941	0.0805	0.00760469	0.01561	FALSE	FALSE	FALSE	finn-b-C3_LUNG_NONSMALL	19	20290042	0.1493	NA	0.589599	Non-small cell lung cancer || id:finn-b-C3_LUNG_NONSMALL	Non-small cell lung cancer	Non-small cell lung cancer || ||	TRUE	igd	89714	0.0105942	3.57e-05	exposure	TRUE	reported	Bk3cAA	textfile	2	TRUE
rs142563889	A	G	A	G	-0.0343881	-0.0104	0.0147267	0.01996	FALSE	FALSE	FALSE	finn-b-C3_LUNG_NONSMALL	13	23278334	0.1326	NA	0.9373	Non-small cell lung cancer || id:finn-b-C3_LUNG_NONSMALL	Non-small cell lung cancer	Non-small cell lung cancer || ||	TRUE	igd	89714	0.00745485	3.98e-06	exposure	TRUE	reported	Bk3cAA	textfile	2	TRUE
rs143255283	C	T	C	T	0.0169392	-0.005	0.0481414	0.04654	FALSE	FALSE	FALSE	finn-b-C3_LUNG_NONSMALL	7	147431844	0.0858	NA	0.9532	Non-small cell lung cancer || id:finn-b-C3_LUNG_NONSMALL	Non-small cell lung cancer	Non-small cell lung cancer || ||	TRUE	igd	89714	0.00412782	4.07e-05	exposure	TRUE	reported	Bk3cAA	textfile	2	TRUE
rs144479774	A	G	A	G	0.0583193	0.111	0.0047649	0.007485	FALSE	FALSE	FALSE	finn-b-C3_LUNG_NONSMALL	3	122728248	0.2112	NA	0.5991	Non-small cell lung cancer || id:finn-b-C3_LUNG_NONSMALL	Non-small cell lung cancer	Non-small cell lung cancer || ||	TRUE	igd	89714	0.0129703	6.92e-06	exposure	TRUE	reported	Bk3cAA	textfile	2	TRUE
rs1458176	T	C	T	C	0.0080669	0.0312	0.450444	0.5688	FALSE	FALSE	FALSE	finn-b-C3_LUNG_NONSMALL	12	41777144	0.0359	NA	0.3851	Non-small cell lung cancer || id:finn-b-C3_LUNG_NONSMALL	Non-small cell lung cancer	Non-small cell lung cancer || ||	TRUE	igd	89714	0.00175604	4.36e-06	exposure	TRUE	reported	Bk3cAA	textfile	2	TRUE
rs147567945	A	G	A	G	0.0194716	-0.2153	0.039827	0.007607	FALSE	FALSE	FALSE	finn-b-C3_LUNG_NONSMALL	7	47544762	0.2105	NA	0.3064	Non-small cell lung cancer || id:finn-b-C3_LUNG_NONSMALL	Non-small cell lung cancer	Non-small cell lung cancer || ||	TRUE	igd	89714	0.00470387	3.48e-05	exposure	TRUE	reported	Bk3cAA	textfile	2	TRUE
rs148904098	C	G	C	G	0.0326451	-0.1997	0.0151067	0.005025	FALSE	TRUE	FALSE	finn-b-C3_LUNG_NONSMALL	22	25249949	0.255	NA	0.4335	Non-small cell lung cancer || id:finn-b-C3_LUNG_NONSMALL	Non-small cell lung cancer	Non-small cell lung cancer || ||	TRUE	igd	89714	0.00759825	1.74e-05	exposure	TRUE	reported	Bk3cAA	textfile	2	TRUE
rs149651312	G	C	G	C	0.0381334	0.005	0.0117592	0.01375	FALSE	TRUE	FALSE	finn-b-C3_LUNG_NONSMALL	6	160595479	0.1571	NA	0.9744	Non-small cell lung cancer || id:finn-b-C3_LUNG_NONSMALL	Non-small cell lung cancer	Non-small cell lung cancer || ||	TRUE	igd	89714	0.00835709	5.05e-06	exposure	TRUE	reported	Bk3cAA	textfile	2	TRUE
rs149772745	T	A	T	A	0.0282039	0.0316	0.0204095	0.00871	FALSE	TRUE	FALSE	finn-b-C3_LUNG_NONSMALL	4	12576228	0.1983	NA	0.8734	Non-small cell lung cancer || id:finn-b-C3_LUNG_NONSMALL	Non-small cell lung cancer	Non-small cell lung cancer || ||	TRUE	igd	89714	0.0066206	2.05e-05	exposure	TRUE	reported	Bk3cAA	textfile	2	TRUE
rs150100064	C	T	C	T	0.0288195	-0.1073	0.020231	0.01263	FALSE	FALSE	FALSE	finn-b-C3_LUNG_NONSMALL	3	96018959	0.1605	NA	0.5039	Non-small cell lung cancer || id:finn-b-C3_LUNG_NONSMALL	Non-small cell lung cancer	Non-small cell lung cancer || ||	TRUE	igd	89714	0.00671373	1.77e-05	exposure	TRUE	reported	Bk3cAA	textfile	2	TRUE
rs150689049	A	G	A	G	0.0322386	-0.0708	0.0145037	0.005913	FALSE	FALSE	FALSE	finn-b-C3_LUNG_NONSMALL	13	23446586	0.2389	NA	0.7669	Non-small cell lung cancer || id:finn-b-C3_LUNG_NONSMALL	Non-small cell lung cancer	Non-small cell lung cancer || ||	TRUE	igd	89714	0.00765178	2.52e-05	exposure	TRUE	reported	Bk3cAA	textfile	2	TRUE
rs1714946	G	A	G	A	0.0138888	-0.0239	0.0894473	0.1261	FALSE	FALSE	FALSE	finn-b-C3_LUNG_NONSMALL	2	235265207	0.0539	NA	0.657099	Non-small cell lung cancer || id:finn-b-C3_LUNG_NONSMALL	Non-small cell lung cancer	Non-small cell lung cancer || ||	TRUE	igd	89714	0.00313598	9.49e-06	exposure	TRUE	reported	Bk3cAA	textfile	2	TRUE
rs17602639	A	G	A	G	0.0335219	-0.1785	0.0158631	0.008138	FALSE	FALSE	FALSE	finn-b-C3_LUNG_NONSMALL	12	42480604	0.2021	NA	0.3771	Non-small cell lung cancer || id:finn-b-C3_LUNG_NONSMALL	Non-small cell lung cancer	Non-small cell lung cancer || ||	TRUE	igd	89714	0.00714406	2.71e-06	exposure	TRUE	reported	Bk3cAA	textfile	2	TRUE
rs189879813	T	G	T	G	0.0292588	0.0596	0.0165783	0.01573	FALSE	FALSE	FALSE	finn-b-C3_LUNG_NONSMALL	4	69058096	0.1447	NA	0.680299	Non-small cell lung cancer || id:finn-b-C3_LUNG_NONSMALL	Non-small cell lung cancer	Non-small cell lung cancer || ||	TRUE	igd	89714	0.00705273	3.35e-05	exposure	TRUE	reported	Bk3cAA	textfile	2	TRUE
rs192230368	A	G	A	G	0.0994673	0.0079	0.00158976	0.05063	FALSE	FALSE	FALSE	finn-b-C3_LUNG_NONSMALL	19	50188478	0.0828	NA	0.9244	Non-small cell lung cancer || id:finn-b-C3_LUNG_NONSMALL	Non-small cell lung cancer	Non-small cell lung cancer || ||	TRUE	igd	89714	0.0234151	2.16e-05	exposure	TRUE	reported	Bk3cAA	textfile	2	TRUE
rs192463148	T	A	T	A	0.0266253	-0.2064	0.0195525	0.008963	FALSE	TRUE	FALSE	finn-b-C3_LUNG_NONSMALL	2	213744121	0.1943	NA	0.2882	Non-small cell lung cancer || id:finn-b-C3_LUNG_NONSMALL	Non-small cell lung cancer	Non-small cell lung cancer || ||	TRUE	igd	89714	0.00643949	3.56e-05	exposure	TRUE	reported	Bk3cAA	textfile	2	TRUE
rs1993415	G	C	G	C	0.00829699	-0.0424	0.253389	0.2226	FALSE	TRUE	FALSE	finn-b-C3_LUNG_NONSMALL	10	63400853	0.043	NA	0.3239	Non-small cell lung cancer || id:finn-b-C3_LUNG_NONSMALL	Non-small cell lung cancer	Non-small cell lung cancer || ||	TRUE	igd	89714	0.00201769	3.92e-05	exposure	TRUE	reported	Bk3cAA	textfile	2	TRUE
rs2031468	C	T	C	T	0.00757944	0.0402	0.376089	0.7291	FALSE	FALSE	FALSE	finn-b-C3_LUNG_NONSMALL	10	131923448	0.0403	NA	0.319	Non-small cell lung cancer || id:finn-b-C3_LUNG_NONSMALL	Non-small cell lung cancer	Non-small cell lung cancer || ||	TRUE	igd	89714	0.00181432	2.95e-05	exposure	TRUE	reported	Bk3cAA	textfile	2	TRUE
rs2069408	G	A	G	A	-0.00839198	-0.0358	0.340928	0.3131	FALSE	FALSE	FALSE	finn-b-C3_LUNG_NONSMALL	12	56364321	0.0387	NA	0.3552	Non-small cell lung cancer || id:finn-b-C3_LUNG_NONSMALL	Non-small cell lung cancer	Non-small cell lung cancer || ||	TRUE	igd	89714	0.00184948	5.7e-06	exposure	TRUE	reported	Bk3cAA	textfile	2	TRUE
rs207008	G	T	G	T	-0.0195589	0.1168	0.058118	0.9492	FALSE	FALSE	FALSE	finn-b-C3_LUNG_NONSMALL	21	18735936	0.0817	NA	0.1528	Non-small cell lung cancer || id:finn-b-C3_LUNG_NONSMALL	Non-small cell lung cancer	Non-small cell lung cancer || ||	TRUE	igd	89714	0.00375031	1.84e-07	exposure	TRUE	reported	Bk3cAA	textfile	2	TRUE
rs2296498	G	A	G	A	-0.0113163	0.0764	0.114016	0.1313	FALSE	FALSE	FALSE	finn-b-C3_LUNG_NONSMALL	13	95096111	0.0528	NA	0.1477	Non-small cell lung cancer || id:finn-b-C3_LUNG_NONSMALL	Non-small cell lung cancer	Non-small cell lung cancer || ||	TRUE	igd	89714	0.00276525	4.27e-05	exposure	TRUE	reported	Bk3cAA	textfile	2	TRUE
rs2683122	C	A	C	A	-0.00719049	-0.0288	0.465836	0.5132	FALSE	FALSE	FALSE	finn-b-C3_LUNG_NONSMALL	15	36024804	0.036	NA	0.4248	Non-small cell lung cancer || id:finn-b-C3_LUNG_NONSMALL	Non-small cell lung cancer	Non-small cell lung cancer || ||	TRUE	igd	89714	0.00177068	4.89e-05	exposure	TRUE	reported	Bk3cAA	textfile	2	TRUE
rs2765837	A	G	A	G	0.0127686	0.0046	0.120364	0.08095	FALSE	FALSE	FALSE	finn-b-C3_LUNG_NONSMALL	10	21034317	0.0659	NA	0.9441	Non-small cell lung cancer || id:finn-b-C3_LUNG_NONSMALL	Non-small cell lung cancer	Non-small cell lung cancer || ||	TRUE	igd	89714	0.00272239	2.73e-06	exposure	TRUE	reported	Bk3cAA	textfile	2	TRUE
rs2847178	T	C	T	C	0.00882033	0.0357	0.365843	0.6131	FALSE	FALSE	FALSE	finn-b-C3_LUNG_NONSMALL	11	105877624	0.0367	NA	0.3308	Non-small cell lung cancer || id:finn-b-C3_LUNG_NONSMALL	Non-small cell lung cancer	Non-small cell lung cancer || ||	TRUE	igd	89714	0.00183024	1.44e-06	exposure	TRUE	reported	Bk3cAA	textfile	2	TRUE
rs3093540	A	G	A	G	-0.0184646	-0.1186	0.0463158	0.138	FALSE	FALSE	FALSE	finn-b-C3_LUNG_NONSMALL	6	31539010	0.0763	NA	0.1203	Non-small cell lung cancer || id:finn-b-C3_LUNG_NONSMALL	Non-small cell lung cancer	Non-small cell lung cancer || ||	TRUE	igd	89714	0.004175	9.76e-06	exposure	TRUE	reported	Bk3cAA	textfile	2	TRUE
rs3106532	A	C	A	C	0.0121055	0.0346	0.106488	0.1598	FALSE	FALSE	FALSE	finn-b-C3_LUNG_NONSMALL	8	131259140	0.049	NA	0.4802	Non-small cell lung cancer || id:finn-b-C3_LUNG_NONSMALL	Non-small cell lung cancer	Non-small cell lung cancer || ||	TRUE	igd	89714	0.00284134	2.04e-05	exposure	TRUE	reported	Bk3cAA	textfile	2	TRUE
rs35385779	T	A	T	A	0.00794077	-0.1076	0.365353	0.4234	FALSE	TRUE	TRUE	finn-b-C3_LUNG_NONSMALL	3	196071832	0.0362	NA	0.00292402	Non-small cell lung cancer || id:finn-b-C3_LUNG_NONSMALL	Non-small cell lung cancer	Non-small cell lung cancer || ||	TRUE	igd	89714	0.00182508	1.36e-05	exposure	TRUE	reported	Bk3cAA	textfile	2	FALSE
rs370870955	A	G	A	G	0.0164857	-0.0199	0.0507364	0.1186	FALSE	FALSE	FALSE	finn-b-C3_LUNG_NONSMALL	1	245981170	0.0554	NA	0.7191	Non-small cell lung cancer || id:finn-b-C3_LUNG_NONSMALL	Non-small cell lung cancer	Non-small cell lung cancer || ||	TRUE	igd	89714	0.00402385	4.19e-05	exposure	TRUE	reported	Bk3cAA	textfile	2	TRUE
rs3739699	A	G	A	G	0.00727057	0.0031	0.496407	0.509	FALSE	FALSE	FALSE	finn-b-C3_LUNG_NONSMALL	9	114798940	0.0358	NA	0.9315	Non-small cell lung cancer || id:finn-b-C3_LUNG_NONSMALL	Non-small cell lung cancer	Non-small cell lung cancer || ||	TRUE	igd	89714	0.00176661	3.87e-05	exposure	TRUE	reported	Bk3cAA	textfile	2	TRUE
rs3825941	A	G	A	G	0.00829075	0.0198	0.257769	0.2572	FALSE	FALSE	FALSE	finn-b-C3_LUNG_NONSMALL	15	74317362	0.0408	NA	0.6276	Non-small cell lung cancer || id:finn-b-C3_LUNG_NONSMALL	Non-small cell lung cancer	Non-small cell lung cancer || ||	TRUE	igd	89714	0.00201638	3.93e-05	exposure	TRUE	reported	Bk3cAA	textfile	2	TRUE
rs3897921	T	G	T	G	-0.00753564	-0.0756	0.430998	0.2891	FALSE	FALSE	FALSE	finn-b-C3_LUNG_NONSMALL	3	101703056	0.0396	NA	0.0560803	Non-small cell lung cancer || id:finn-b-C3_LUNG_NONSMALL	Non-small cell lung cancer	Non-small cell lung cancer || ||	TRUE	igd	89714	0.00177005	2.07e-05	exposure	TRUE	reported	Bk3cAA	textfile	2	TRUE
rs4131945	T	G	T	G	-0.00740657	-0.0385	0.486291	0.5512	FALSE	FALSE	FALSE	finn-b-C3_LUNG_NONSMALL	16	54862861	0.0361	NA	0.2858	Non-small cell lung cancer || id:finn-b-C3_LUNG_NONSMALL	Non-small cell lung cancer	Non-small cell lung cancer || ||	TRUE	igd	89714	0.00177911	3.14e-05	exposure	TRUE	reported	Bk3cAA	textfile	2	TRUE
rs4688298	T	C	T	C	0.0139914	0.0265	0.0741433	0.04706	FALSE	FALSE	FALSE	finn-b-C3_LUNG_NONSMALL	3	62460883	0.0839	NA	0.752501	Non-small cell lung cancer || id:finn-b-C3_LUNG_NONSMALL	Non-small cell lung cancer	Non-small cell lung cancer || ||	TRUE	igd	89714	0.00340649	4.01e-05	exposure	TRUE	reported	Bk3cAA	textfile	2	TRUE
rs4814452	C	T	C	T	-0.0167929	0.0697	0.0540394	0.9132	FALSE	FALSE	FALSE	finn-b-C3_LUNG_NONSMALL	20	16178198	0.0634	NA	0.2716	Non-small cell lung cancer || id:finn-b-C3_LUNG_NONSMALL	Non-small cell lung cancer	Non-small cell lung cancer || ||	TRUE	igd	89714	0.00387384	1.46e-05	exposure	TRUE	reported	Bk3cAA	textfile	2	TRUE
rs4975012	A	G	A	G	0.00902603	0.0364	0.22088	0.25	FALSE	FALSE	FALSE	finn-b-C3_LUNG_NONSMALL	4	39423512	0.0413	NA	0.3778	Non-small cell lung cancer || id:finn-b-C3_LUNG_NONSMALL	Non-small cell lung cancer	Non-small cell lung cancer || ||	TRUE	igd	89714	0.00212907	2.24e-05	exposure	TRUE	reported	Bk3cAA	textfile	2	TRUE
rs513564	T	C	T	C	0.00846321	-0.031	0.249954	0.1785	FALSE	FALSE	FALSE	finn-b-C3_LUNG_NONSMALL	10	99780908	0.0469	NA	0.5086	Non-small cell lung cancer || id:finn-b-C3_LUNG_NONSMALL	Non-small cell lung cancer	Non-small cell lung cancer || ||	TRUE	igd	89714	0.00207117	4.39e-05	exposure	TRUE	reported	Bk3cAA	textfile	2	TRUE
rs55813661	T	C	T	C	0.0310402	-0.1317	0.0148805	0.01203	FALSE	FALSE	FALSE	finn-b-C3_LUNG_NONSMALL	8	62318022	0.1643	NA	0.4228	Non-small cell lung cancer || id:finn-b-C3_LUNG_NONSMALL	Non-small cell lung cancer	Non-small cell lung cancer || ||	TRUE	igd	89714	0.00725634	1.89e-05	exposure	TRUE	reported	Bk3cAA	textfile	2	TRUE
rs559280424	A	G	A	G	-0.0260141	0.1336	0.025008	0.01586	FALSE	FALSE	FALSE	finn-b-C3_LUNG_NONSMALL	16	69750910	0.142	NA	0.3468	Non-small cell lung cancer || id:finn-b-C3_LUNG_NONSMALL	Non-small cell lung cancer	Non-small cell lung cancer || ||	TRUE	igd	89714	0.00565598	4.24e-06	exposure	TRUE	reported	Bk3cAA	textfile	2	TRUE
rs56169403	T	C	T	C	-0.0141072	0.0098	0.0735564	0.05478	FALSE	FALSE	FALSE	finn-b-C3_LUNG_NONSMALL	12	117155472	0.0802	NA	0.9027	Non-small cell lung cancer || id:finn-b-C3_LUNG_NONSMALL	Non-small cell lung cancer	Non-small cell lung cancer || ||	TRUE	igd	89714	0.00347247	4.86e-05	exposure	TRUE	reported	Bk3cAA	textfile	2	TRUE
rs57605348	C	G	C	G	-0.0217696	-0.0017	0.0277103	0.04109	FALSE	TRUE	FALSE	finn-b-C3_LUNG_NONSMALL	6	151835770	0.0897	NA	0.9845	Non-small cell lung cancer || id:finn-b-C3_LUNG_NONSMALL	Non-small cell lung cancer	Non-small cell lung cancer || ||	TRUE	igd	89714	0.0053386	4.55e-05	exposure	TRUE	reported	Bk3cAA	textfile	2	TRUE
rs6112545	T	C	T	C	-0.015143	-0.0044	0.0884728	0.07044	FALSE	FALSE	FALSE	finn-b-C3_LUNG_NONSMALL	20	19727485	0.0693	NA	0.9491	Non-small cell lung cancer || id:finn-b-C3_LUNG_NONSMALL	Non-small cell lung cancer	Non-small cell lung cancer || ||	TRUE	igd	89714	0.00307712	8.62e-07	exposure	TRUE	reported	Bk3cAA	textfile	2	TRUE
rs6130609	C	G	C	G	-0.0103184	0.0337	0.190034	0.2576	FALSE	TRUE	FALSE	finn-b-C3_LUNG_NONSMALL	20	43033095	0.041	NA	0.4118	Non-small cell lung cancer || id:finn-b-C3_LUNG_NONSMALL	Non-small cell lung cancer	Non-small cell lung cancer || ||	TRUE	igd	89714	0.00223292	3.82e-06	exposure	TRUE	reported	Bk3cAA	textfile	2	TRUE
rs62055389	G	T	G	T	-0.0139716	0.006	0.0872412	0.06732	FALSE	FALSE	FALSE	finn-b-C3_LUNG_NONSMALL	16	30187673	0.0717	NA	0.9334	Non-small cell lung cancer || id:finn-b-C3_LUNG_NONSMALL	Non-small cell lung cancer	Non-small cell lung cancer || ||	TRUE	igd	89714	0.00321154	1.36e-05	exposure	TRUE	reported	Bk3cAA	textfile	2	TRUE
rs62208003	G	A	G	A	0.0254917	0.1325	0.0223098	0.01691	FALSE	FALSE	FALSE	finn-b-C3_LUNG_NONSMALL	20	62043227	0.1392	NA	0.3412	Non-small cell lung cancer || id:finn-b-C3_LUNG_NONSMALL	Non-small cell lung cancer	Non-small cell lung cancer || ||	TRUE	igd	89714	0.00591581	1.64e-05	exposure	TRUE	reported	Bk3cAA	textfile	2	TRUE
rs62477305	T	A	T	A	0.0201649	0.1912	0.0448565	0.04389	FALSE	TRUE	FALSE	finn-b-C3_LUNG_NONSMALL	7	114935274	0.0876	NA	0.02914	Non-small cell lung cancer || id:finn-b-C3_LUNG_NONSMALL	Non-small cell lung cancer	Non-small cell lung cancer || ||	TRUE	igd	89714	0.00425824	2.19e-06	exposure	TRUE	reported	Bk3cAA	textfile	2	TRUE
rs62496164	T	C	T	C	0.0283802	-0.0339	0.0217623	0.007686	FALSE	FALSE	FALSE	finn-b-C3_LUNG_NONSMALL	8	9288470	0.2067	NA	0.8696	Non-small cell lung cancer || id:finn-b-C3_LUNG_NONSMALL	Non-small cell lung cancer	Non-small cell lung cancer || ||	TRUE	igd	89714	0.00632286	7.18e-06	exposure	TRUE	reported	Bk3cAA	textfile	2	TRUE
rs6881290	C	T	C	T	0.00745342	-0.081	0.416131	0.565	FALSE	FALSE	FALSE	finn-b-C3_LUNG_NONSMALL	5	11147494	0.036	NA	0.0244	Non-small cell lung cancer || id:finn-b-C3_LUNG_NONSMALL	Non-small cell lung cancer	Non-small cell lung cancer || ||	TRUE	igd	89714	0.00177421	2.66e-05	exposure	TRUE	reported	Bk3cAA	textfile	2	TRUE
rs689896	G	C	G	C	0.0076189	0.0289	0.362312	0.3162	FALSE	TRUE	FALSE	finn-b-C3_LUNG_NONSMALL	18	74078911	0.0387	NA	0.4553	Non-small cell lung cancer || id:finn-b-C3_LUNG_NONSMALL	Non-small cell lung cancer	Non-small cell lung cancer || ||	TRUE	igd	89714	0.00182037	2.85e-05	exposure	TRUE	reported	Bk3cAA	textfile	2	TRUE
rs6914902	C	A	C	A	0.0102618	-0.0193	0.149032	0.1589	FALSE	FALSE	FALSE	finn-b-C3_LUNG_NONSMALL	6	139021524	0.0491	NA	0.6934	Non-small cell lung cancer || id:finn-b-C3_LUNG_NONSMALL	Non-small cell lung cancer	Non-small cell lung cancer || ||	TRUE	igd	89714	0.00248621	3.67e-05	exposure	TRUE	reported	Bk3cAA	textfile	2	TRUE
rs7082468	A	G	A	G	-0.00849508	-0.0275	0.321092	0.5831	FALSE	FALSE	FALSE	finn-b-C3_LUNG_NONSMALL	10	50486727	0.0363	NA	0.449	Non-small cell lung cancer || id:finn-b-C3_LUNG_NONSMALL	Non-small cell lung cancer	Non-small cell lung cancer || ||	TRUE	igd	89714	0.00187987	6.22e-06	exposure	TRUE	reported	Bk3cAA	textfile	2	TRUE
rs7204542	G	C	G	C	0.00922209	-0.0162	0.308169	0.414	FALSE	TRUE	FALSE	finn-b-C3_LUNG_NONSMALL	16	718514	0.0365	NA	0.656	Non-small cell lung cancer || id:finn-b-C3_LUNG_NONSMALL	Non-small cell lung cancer	Non-small cell lung cancer || ||	TRUE	igd	89714	0.00196696	2.76e-06	exposure	TRUE	reported	Bk3cAA	textfile	2	TRUE
rs72679121	A	G	A	G	0.0123806	0.0297	0.0925203	0.1887	FALSE	FALSE	FALSE	finn-b-C3_LUNG_NONSMALL	1	66625369	0.0457	NA	0.516	Non-small cell lung cancer || id:finn-b-C3_LUNG_NONSMALL	Non-small cell lung cancer	Non-small cell lung cancer || ||	TRUE	igd	89714	0.00303411	4.5e-05	exposure	TRUE	reported	Bk3cAA	textfile	2	TRUE
rs72726054	G	C	G	C	-0.0115428	-0.02	0.125096	0.1173	FALSE	TRUE	FALSE	finn-b-C3_LUNG_NONSMALL	9	38072104	0.0552	NA	0.716199	Non-small cell lung cancer || id:finn-b-C3_LUNG_NONSMALL	Non-small cell lung cancer	Non-small cell lung cancer || ||	TRUE	igd	89714	0.0026655	1.49e-05	exposure	TRUE	reported	Bk3cAA	textfile	2	TRUE
rs72760330	C	T	C	T	0.0314433	0.0436	0.014088	0.02608	FALSE	FALSE	FALSE	finn-b-C3_LUNG_NONSMALL	15	84192374	0.1116	NA	0.696101	Non-small cell lung cancer || id:finn-b-C3_LUNG_NONSMALL	Non-small cell lung cancer	Non-small cell lung cancer || ||	TRUE	igd	89714	0.00757947	3.35e-05	exposure	TRUE	reported	Bk3cAA	textfile	2	TRUE
rs72896141	A	G	A	G	0.0117965	0.0475	0.108101	0.06901	FALSE	FALSE	FALSE	finn-b-C3_LUNG_NONSMALL	11	5845481	0.0705	NA	0.5006	Non-small cell lung cancer || id:finn-b-C3_LUNG_NONSMALL	Non-small cell lung cancer	Non-small cell lung cancer || ||	TRUE	igd	89714	0.00290823	4.99e-05	exposure	TRUE	reported	Bk3cAA	textfile	2	TRUE
rs73214167	C	A	C	A	-0.00875473	-0.0291	0.247631	0.2013	FALSE	FALSE	FALSE	finn-b-C3_LUNG_NONSMALL	12	121476099	0.0444	NA	0.5125	Non-small cell lung cancer || id:finn-b-C3_LUNG_NONSMALL	Non-small cell lung cancer	Non-small cell lung cancer || ||	TRUE	igd	89714	0.00203417	1.68e-05	exposure	TRUE	reported	Bk3cAA	textfile	2	TRUE
rs73360100	C	T	C	T	-0.00848229	0.0018	0.250511	0.2141	FALSE	FALSE	FALSE	finn-b-C3_LUNG_NONSMALL	21	41403037	0.0439	NA	0.9677	Non-small cell lung cancer || id:finn-b-C3_LUNG_NONSMALL	Non-small cell lung cancer	Non-small cell lung cancer || ||	TRUE	igd	89714	0.00203355	3.03e-05	exposure	TRUE	reported	Bk3cAA	textfile	2	TRUE
rs74405153	A	G	A	G	-0.0228533	0.0668	0.0257119	0.03495	FALSE	FALSE	FALSE	finn-b-C3_LUNG_NONSMALL	2	208711524	0.0972	NA	0.4917	Non-small cell lung cancer || id:finn-b-C3_LUNG_NONSMALL	Non-small cell lung cancer	Non-small cell lung cancer || ||	TRUE	igd	89714	0.00563455	5e-05	exposure	TRUE	reported	Bk3cAA	textfile	2	TRUE
rs74639782	T	A	T	A	0.012535	0.007	0.089228	0.118	FALSE	TRUE	FALSE	finn-b-C3_LUNG_NONSMALL	2	144885367	0.0556	NA	0.9003	Non-small cell lung cancer || id:finn-b-C3_LUNG_NONSMALL	Non-small cell lung cancer	Non-small cell lung cancer || ||	TRUE	igd	89714	0.00307039	4.46e-05	exposure	TRUE	reported	Bk3cAA	textfile	2	TRUE
rs76217853	G	A	G	A	0.0440065	-0.1985	0.00962503	0.0125	FALSE	FALSE	FALSE	finn-b-C3_LUNG_NONSMALL	8	94600393	0.1621	NA	0.2208	Non-small cell lung cancer || id:finn-b-C3_LUNG_NONSMALL	Non-small cell lung cancer	Non-small cell lung cancer || ||	TRUE	igd	89714	0.00897803	9.52e-07	exposure	TRUE	reported	Bk3cAA	textfile	2	TRUE
rs76879415	T	C	T	C	-0.0226667	-0.066	0.0269579	0.009232	FALSE	FALSE	FALSE	finn-b-C3_LUNG_NONSMALL	10	87990995	0.1874	NA	0.724599	Non-small cell lung cancer || id:finn-b-C3_LUNG_NONSMALL	Non-small cell lung cancer	Non-small cell lung cancer || ||	TRUE	igd	89714	0.00540836	2.78e-05	exposure	TRUE	reported	Bk3cAA	textfile	2	TRUE
rs772112	A	T	A	T	0.0113452	-0.0011	0.131263	0.1918	FALSE	TRUE	FALSE	finn-b-C3_LUNG_NONSMALL	17	33621127	0.0461	NA	0.9801	Non-small cell lung cancer || id:finn-b-C3_LUNG_NONSMALL	Non-small cell lung cancer	Non-small cell lung cancer || ||	TRUE	igd	89714	0.00264721	1.82e-05	exposure	TRUE	reported	Bk3cAA	textfile	2	TRUE
rs77309795	A	C	A	C	0.0292122	-0.0062	0.0155521	0.0393	FALSE	FALSE	FALSE	finn-b-C3_LUNG_NONSMALL	7	73663178	0.0927	NA	0.9471	Non-small cell lung cancer || id:finn-b-C3_LUNG_NONSMALL	Non-small cell lung cancer	Non-small cell lung cancer || ||	TRUE	igd	89714	0.00711909	4.08e-05	exposure	TRUE	reported	Bk3cAA	textfile	2	TRUE
rs77805523	T	G	T	G	0.0193191	-0.0535	0.0576392	0.06135	FALSE	FALSE	FALSE	finn-b-C3_LUNG_NONSMALL	6	144834312	0.0751	NA	0.4765	Non-small cell lung cancer || id:finn-b-C3_LUNG_NONSMALL	Non-small cell lung cancer	Non-small cell lung cancer || ||	TRUE	igd	89714	0.00379766	3.64e-07	exposure	TRUE	reported	Bk3cAA	textfile	2	TRUE
rs79498641	G	A	G	A	-0.0277196	-0.1486	0.0229563	0.004147	FALSE	FALSE	FALSE	finn-b-C3_LUNG_NONSMALL	8	134855286	0.2736	NA	0.5871	Non-small cell lung cancer || id:finn-b-C3_LUNG_NONSMALL	Non-small cell lung cancer	Non-small cell lung cancer || ||	TRUE	igd	89714	0.00583247	2.01e-06	exposure	TRUE	reported	Bk3cAA	textfile	2	TRUE
rs79519537	C	T	C	T	-0.0217882	0.0033	0.0289475	0.01253	FALSE	FALSE	FALSE	finn-b-C3_LUNG_NONSMALL	14	34720312	0.1611	NA	0.9836	Non-small cell lung cancer || id:finn-b-C3_LUNG_NONSMALL	Non-small cell lung cancer	Non-small cell lung cancer || ||	TRUE	igd	89714	0.00520882	2.88e-05	exposure	TRUE	reported	Bk3cAA	textfile	2	TRUE
rs79780845	C	T	C	T	0.0247413	-0.1331	0.0226911	0.008331	FALSE	FALSE	FALSE	finn-b-C3_LUNG_NONSMALL	7	104247958	0.1933	NA	0.4909	Non-small cell lung cancer || id:finn-b-C3_LUNG_NONSMALL	Non-small cell lung cancer	Non-small cell lung cancer || ||	TRUE	igd	89714	0.0059315	3.03e-05	exposure	TRUE	reported	Bk3cAA	textfile	2	TRUE
rs8006552	C	G	C	G	0.0124305	-0.0407	0.15964	0.1792	FALSE	TRUE	FALSE	finn-b-C3_LUNG_NONSMALL	14	67294069	0.0466	NA	0.3832	Non-small cell lung cancer || id:finn-b-C3_LUNG_NONSMALL	Non-small cell lung cancer	Non-small cell lung cancer || ||	TRUE	igd	89714	0.00244429	3.67e-07	exposure	TRUE	reported	Bk3cAA	textfile	2	TRUE
rs876462	G	T	G	T	-0.00799968	0.012	0.374342	0.4561	FALSE	FALSE	FALSE	finn-b-C3_LUNG_NONSMALL	2	37515880	0.0359	NA	0.7381	Non-small cell lung cancer || id:finn-b-C3_LUNG_NONSMALL	Non-small cell lung cancer	Non-small cell lung cancer || ||	TRUE	igd	89714	0.00181056	9.96e-06	exposure	TRUE	reported	Bk3cAA	textfile	2	TRUE
rs884258	C	T	C	T	-0.00785979	-0.0561	0.32307	0.6532	FALSE	FALSE	FALSE	finn-b-C3_LUNG_NONSMALL	9	107057177	0.0375	NA	0.1351	Non-small cell lung cancer || id:finn-b-C3_LUNG_NONSMALL	Non-small cell lung cancer	Non-small cell lung cancer || ||	TRUE	igd	89714	0.00189426	3.34e-05	exposure	TRUE	reported	Bk3cAA	textfile	2	TRUE
rs914186	A	G	A	G	0.00772703	0.0177	0.339941	0.6036	FALSE	FALSE	FALSE	finn-b-C3_LUNG_NONSMALL	21	42619657	0.0365	NA	0.6277	Non-small cell lung cancer || id:finn-b-C3_LUNG_NONSMALL	Non-small cell lung cancer	Non-small cell lung cancer || ||	TRUE	igd	89714	0.00186074	3.29e-05	exposure	TRUE	reported	Bk3cAA	textfile	2	TRUE
rs9368351	T	A	T	A	0.0301738	-0.0455	0.0147391	0.03716	FALSE	TRUE	FALSE	finn-b-C3_LUNG_NONSMALL	6	21808192	0.0938	NA	0.6275	Non-small cell lung cancer || id:finn-b-C3_LUNG_NONSMALL	Non-small cell lung cancer	Non-small cell lung cancer || ||	TRUE	igd	89714	0.00733453	3.89e-05	exposure	TRUE	reported	Bk3cAA	textfile	2	TRUE
rs9530332	G	T	G	T	0.00769591	-0.013	0.345461	0.6284	FALSE	FALSE	FALSE	finn-b-C3_LUNG_NONSMALL	13	75070201	0.037	NA	0.724101	Non-small cell lung cancer || id:finn-b-C3_LUNG_NONSMALL	Non-small cell lung cancer	Non-small cell lung cancer || ||	TRUE	igd	89714	0.00184866	3.14e-05	exposure	TRUE	reported	Bk3cAA	textfile	2	TRUE

## Sheet: TableS6
Table S6. Detail Information of the Genetic Variants in the MR Analysis of SHS and Asthma
SNP	effect_allele.exposure	other_allele.exposure	effect_allele.outcome	other_allele.outcome	beta.exposure	beta.outcome	eaf.exposure	eaf.outcome	remove	palindromic	ambiguous	id.outcome	chr	pos	se.outcome	samplesize.outcome	pval.outcome	outcome	originalname.outcome	outcome.deprecated	mr_keep.outcome	data_source.outcome	samplesize.exposure	se.exposure	pval.exposure	exposure	mr_keep.exposure	pval_origin.exposure	id.exposure	data_source.exposure	action	mr_keep
rs10009088	A	G	A	G	-0.00764226	-0.0147	0.464013	0.5827	FALSE	FALSE	FALSE	finn-b-J10_ASTHMA	4	180336832	0.0118	NA	0.2113	Asthma || id:finn-b-J10_ASTHMA	Asthma	Asthma || ||	TRUE	igd	89714	0.00176045	1.42e-05	exposure	TRUE	reported	Bk3cAA	textfile	2	TRUE
rs10219378	T	C	T	C	-0.00945261	0.0253	0.190195	0.1191	FALSE	FALSE	FALSE	finn-b-J10_ASTHMA	11	86339724	0.018	NA	0.1599	Asthma || id:finn-b-J10_ASTHMA	Asthma	Asthma || ||	TRUE	igd	89714	0.0022387	2.42e-05	exposure	TRUE	reported	Bk3cAA	textfile	2	TRUE
rs10425544	C	T	C	T	-0.00843132	-0.0244	0.292169	0.7714	FALSE	FALSE	FALSE	finn-b-J10_ASTHMA	19	836043	0.014	NA	0.0804192	Asthma || id:finn-b-J10_ASTHMA	Asthma	Asthma || ||	TRUE	igd	89714	0.00204125	3.62e-05	exposure	TRUE	reported	Bk3cAA	textfile	2	TRUE
rs10945133	A	T	A	T	-0.00785951	-0.0051	0.313689	0.2934	FALSE	TRUE	FALSE	finn-b-J10_ASTHMA	6	69354524	0.0127	NA	0.6885	Asthma || id:finn-b-J10_ASTHMA	Asthma	Asthma || ||	TRUE	igd	89714	0.00188914	3.18e-05	exposure	TRUE	reported	Bk3cAA	textfile	2	TRUE
rs112169681	A	G	A	G	0.030187	0.0245	0.0169427	0.01282	FALSE	FALSE	FALSE	finn-b-J10_ASTHMA	7	70641982	0.0511	NA	0.6311	Asthma || id:finn-b-J10_ASTHMA	Asthma	Asthma || ||	TRUE	igd	89714	0.00676279	8.07e-06	exposure	TRUE	reported	Bk3cAA	textfile	2	TRUE
rs114134538	T	C	T	C	0.0403285	0.1216	0.00944719	0.002535	FALSE	FALSE	FALSE	finn-b-J10_ASTHMA	6	41851676	0.1183	NA	0.3044	Asthma || id:finn-b-J10_ASTHMA	Asthma	Asthma || ||	TRUE	igd	89714	0.00973382	3.43e-05	exposure	TRUE	reported	Bk3cAA	textfile	2	TRUE
rs117410926	G	A	G	A	-0.0415391	0.0153	0.00888031	0.009072	FALSE	FALSE	FALSE	finn-b-J10_ASTHMA	15	47979695	0.0635	NA	0.8093	Asthma || id:finn-b-J10_ASTHMA	Asthma	Asthma || ||	TRUE	igd	89714	0.00945298	1.11e-05	exposure	TRUE	reported	Bk3cAA	textfile	2	TRUE
rs117858056	A	G	A	G	-0.0212002	-0.039	0.0362675	0.04157	FALSE	FALSE	FALSE	finn-b-J10_ASTHMA	6	149289638	0.0294	NA	0.1837	Asthma || id:finn-b-J10_ASTHMA	Asthma	Asthma || ||	TRUE	igd	89714	0.00484085	1.19e-05	exposure	TRUE	reported	Bk3cAA	textfile	2	TRUE
rs118098194	T	C	T	C	0.0298263	0.0091	0.0201729	0.01947	FALSE	FALSE	FALSE	finn-b-J10_ASTHMA	21	33944718	0.0428	NA	0.8314	Asthma || id:finn-b-J10_ASTHMA	Asthma	Asthma || ||	TRUE	igd	89714	0.00655698	5.4e-06	exposure	TRUE	reported	Bk3cAA	textfile	2	TRUE
rs118146115	G	A	G	A	-0.0131471	-0.0027	0.0938635	0.09782	FALSE	FALSE	FALSE	finn-b-J10_ASTHMA	8	22116219	0.0199	NA	0.8902	Asthma || id:finn-b-J10_ASTHMA	Asthma	Asthma || ||	TRUE	igd	89714	0.00311966	2.51e-05	exposure	TRUE	reported	Bk3cAA	textfile	2	TRUE
rs12105711	G	T	G	T	0.00874329	0.0051	0.368941	0.3287	FALSE	FALSE	FALSE	finn-b-J10_ASTHMA	2	60736985	0.0123	NA	0.6817	Asthma || id:finn-b-J10_ASTHMA	Asthma	Asthma || ||	TRUE	igd	89714	0.00184062	2.04e-06	exposure	TRUE	reported	Bk3cAA	textfile	2	TRUE
rs12409184	C	T	C	T	-0.00854806	-0.0053	0.248688	0.2356	FALSE	FALSE	FALSE	finn-b-J10_ASTHMA	1	114055488	0.0137	NA	0.697599	Asthma || id:finn-b-J10_ASTHMA	Asthma	Asthma || ||	TRUE	igd	89714	0.00207888	3.93e-05	exposure	TRUE	reported	Bk3cAA	textfile	2	TRUE
rs12484068	T	C	T	C	0.00904834	-0.0011	0.205871	0.3167	FALSE	FALSE	FALSE	finn-b-J10_ASTHMA	22	51099862	0.0125	NA	0.9322	Asthma || id:finn-b-J10_ASTHMA	Asthma	Asthma || ||	TRUE	igd	89714	0.00216889	3.02e-05	exposure	TRUE	reported	Bk3cAA	textfile	2	TRUE
rs12493295	G	T	G	T	0.016262	-0.037	0.0537133	0.02115	FALSE	FALSE	FALSE	finn-b-J10_ASTHMA	3	16679114	0.0408	NA	0.3644	Asthma || id:finn-b-J10_ASTHMA	Asthma	Asthma || ||	TRUE	igd	89714	0.00388067	2.79e-05	exposure	TRUE	reported	Bk3cAA	textfile	2	TRUE
rs1262928	A	T	A	T	-0.00811472	-0.0172	0.332231	0.2437	FALSE	TRUE	FALSE	finn-b-J10_ASTHMA	6	16806082	0.0138	NA	0.2111	Asthma || id:finn-b-J10_ASTHMA	Asthma	Asthma || ||	TRUE	igd	89714	0.00188608	1.69e-05	exposure	TRUE	reported	Bk3cAA	textfile	2	TRUE
rs12765304	T	C	T	C	0.00867476	0.0082	0.232411	0.2585	FALSE	FALSE	FALSE	finn-b-J10_ASTHMA	10	7631014	0.0134	NA	0.5396	Asthma || id:finn-b-J10_ASTHMA	Asthma	Asthma || ||	TRUE	igd	89714	0.00210372	3.73e-05	exposure	TRUE	reported	Bk3cAA	textfile	2	TRUE
rs12866922	A	G	A	G	0.0252359	-0.0014	0.023507	0.02962	FALSE	FALSE	FALSE	finn-b-J10_ASTHMA	13	110066103	0.0339	NA	0.9666	Asthma || id:finn-b-J10_ASTHMA	Asthma	Asthma || ||	TRUE	igd	89714	0.00578864	1.3e-05	exposure	TRUE	reported	Bk3cAA	textfile	2	TRUE
rs142563889	A	G	A	G	-0.0343881	-0.0068	0.0147267	0.02026	FALSE	FALSE	FALSE	finn-b-J10_ASTHMA	13	23278334	0.041	NA	0.8686	Asthma || id:finn-b-J10_ASTHMA	Asthma	Asthma || ||	TRUE	igd	89714	0.00745485	3.98e-06	exposure	TRUE	reported	Bk3cAA	textfile	2	TRUE
rs143255283	C	T	C	T	0.0169392	-0.0221	0.0481414	0.04692	FALSE	FALSE	FALSE	finn-b-J10_ASTHMA	7	147431844	0.0273	NA	0.418	Asthma || id:finn-b-J10_ASTHMA	Asthma	Asthma || ||	TRUE	igd	89714	0.00412782	4.07e-05	exposure	TRUE	reported	Bk3cAA	textfile	2	TRUE
rs144479774	A	G	A	G	0.0583193	0.0676	0.0047649	0.007429	FALSE	FALSE	FALSE	finn-b-J10_ASTHMA	3	122728248	0.0683	NA	0.3221	Asthma || id:finn-b-J10_ASTHMA	Asthma	Asthma || ||	TRUE	igd	89714	0.0129703	6.92e-06	exposure	TRUE	reported	Bk3cAA	textfile	2	TRUE
rs1458176	T	C	T	C	0.0080669	-0.0079	0.450444	0.569	FALSE	FALSE	FALSE	finn-b-J10_ASTHMA	12	41777144	0.0117	NA	0.5024	Asthma || id:finn-b-J10_ASTHMA	Asthma	Asthma || ||	TRUE	igd	89714	0.00175604	4.36e-06	exposure	TRUE	reported	Bk3cAA	textfile	2	TRUE
rs147567945	A	G	A	G	0.0194716	0.0601	0.039827	0.007662	FALSE	FALSE	FALSE	finn-b-J10_ASTHMA	7	47544762	0.0691	NA	0.3841	Asthma || id:finn-b-J10_ASTHMA	Asthma	Asthma || ||	TRUE	igd	89714	0.00470387	3.48e-05	exposure	TRUE	reported	Bk3cAA	textfile	2	TRUE
rs148904098	C	G	C	G	0.0326451	-0.0596	0.0151067	0.005053	FALSE	TRUE	FALSE	finn-b-J10_ASTHMA	22	25249949	0.083	NA	0.4723	Asthma || id:finn-b-J10_ASTHMA	Asthma	Asthma || ||	TRUE	igd	89714	0.00759825	1.74e-05	exposure	TRUE	reported	Bk3cAA	textfile	2	TRUE
rs149772745	T	A	T	A	0.0282039	-0.0589	0.0204095	0.008664	FALSE	TRUE	FALSE	finn-b-J10_ASTHMA	4	12576228	0.0649	NA	0.3637	Asthma || id:finn-b-J10_ASTHMA	Asthma	Asthma || ||	TRUE	igd	89714	0.0066206	2.05e-05	exposure	TRUE	reported	Bk3cAA	textfile	2	TRUE
rs150100064	C	T	C	T	0.0288195	0.0174	0.020231	0.01254	FALSE	FALSE	FALSE	finn-b-J10_ASTHMA	3	96018959	0.0526	NA	0.7411	Asthma || id:finn-b-J10_ASTHMA	Asthma	Asthma || ||	TRUE	igd	89714	0.00671373	1.77e-05	exposure	TRUE	reported	Bk3cAA	textfile	2	TRUE
rs150689049	A	G	A	G	0.0322386	0.0398	0.0145037	0.005785	FALSE	FALSE	FALSE	finn-b-J10_ASTHMA	13	23446586	0.0777	NA	0.6084	Asthma || id:finn-b-J10_ASTHMA	Asthma	Asthma || ||	TRUE	igd	89714	0.00765178	2.52e-05	exposure	TRUE	reported	Bk3cAA	textfile	2	TRUE
rs1714946	G	A	G	A	0.0138888	-0.0127	0.0894473	0.1263	FALSE	FALSE	FALSE	finn-b-J10_ASTHMA	2	235265207	0.0176	NA	0.4715	Asthma || id:finn-b-J10_ASTHMA	Asthma	Asthma || ||	TRUE	igd	89714	0.00313598	9.49e-06	exposure	TRUE	reported	Bk3cAA	textfile	2	TRUE
rs189879813	T	G	T	G	0.0292588	-0.041	0.0165783	0.0155	FALSE	FALSE	FALSE	finn-b-J10_ASTHMA	4	69058096	0.0474	NA	0.3872	Asthma || id:finn-b-J10_ASTHMA	Asthma	Asthma || ||	TRUE	igd	89714	0.00705273	3.35e-05	exposure	TRUE	reported	Bk3cAA	textfile	2	TRUE
rs192463148	T	A	T	A	0.0266253	0.0497	0.0195525	0.008997	FALSE	TRUE	FALSE	finn-b-J10_ASTHMA	2	213744121	0.0622	NA	0.4238	Asthma || id:finn-b-J10_ASTHMA	Asthma	Asthma || ||	TRUE	igd	89714	0.00643949	3.56e-05	exposure	TRUE	reported	Bk3cAA	textfile	2	TRUE
rs1993415	G	C	G	C	0.00829699	0.0066	0.253389	0.2228	FALSE	TRUE	FALSE	finn-b-J10_ASTHMA	10	63400853	0.014	NA	0.6376	Asthma || id:finn-b-J10_ASTHMA	Asthma	Asthma || ||	TRUE	igd	89714	0.00201769	3.92e-05	exposure	TRUE	reported	Bk3cAA	textfile	2	TRUE
rs2031468	C	T	C	T	0.00757944	-0.0071	0.376089	0.7285	FALSE	FALSE	FALSE	finn-b-J10_ASTHMA	10	131923448	0.0131	NA	0.5858	Asthma || id:finn-b-J10_ASTHMA	Asthma	Asthma || ||	TRUE	igd	89714	0.00181432	2.95e-05	exposure	TRUE	reported	Bk3cAA	textfile	2	TRUE
rs207008	G	T	G	T	-0.0195589	0.0291	0.058118	0.9493	FALSE	FALSE	FALSE	finn-b-J10_ASTHMA	21	18735936	0.0266	NA	0.2743	Asthma || id:finn-b-J10_ASTHMA	Asthma	Asthma || ||	TRUE	igd	89714	0.00375031	1.84e-07	exposure	TRUE	reported	Bk3cAA	textfile	2	TRUE
rs2296498	G	A	G	A	-0.0113163	-0.0317	0.114016	0.1313	FALSE	FALSE	FALSE	finn-b-J10_ASTHMA	13	95096111	0.0171	NA	0.0641697	Asthma || id:finn-b-J10_ASTHMA	Asthma	Asthma || ||	TRUE	igd	89714	0.00276525	4.27e-05	exposure	TRUE	reported	Bk3cAA	textfile	2	TRUE
rs2683122	C	A	C	A	-0.00719049	-0.0047	0.465836	0.5131	FALSE	FALSE	FALSE	finn-b-J10_ASTHMA	15	36024804	0.0117	NA	0.6896	Asthma || id:finn-b-J10_ASTHMA	Asthma	Asthma || ||	TRUE	igd	89714	0.00177068	4.89e-05	exposure	TRUE	reported	Bk3cAA	textfile	2	TRUE
rs2765837	A	G	A	G	0.0127686	-0.0147	0.120364	0.08073	FALSE	FALSE	FALSE	finn-b-J10_ASTHMA	10	21034317	0.0215	NA	0.4939	Asthma || id:finn-b-J10_ASTHMA	Asthma	Asthma || ||	TRUE	igd	89714	0.00272239	2.73e-06	exposure	TRUE	reported	Bk3cAA	textfile	2	TRUE
rs3106532	A	C	A	C	0.0121055	0.0207	0.106488	0.1598	FALSE	FALSE	FALSE	finn-b-J10_ASTHMA	8	131259140	0.0159	NA	0.1937	Asthma || id:finn-b-J10_ASTHMA	Asthma	Asthma || ||	TRUE	igd	89714	0.00284134	2.04e-05	exposure	TRUE	reported	Bk3cAA	textfile	2	TRUE
rs35385779	T	A	T	A	0.00794077	-0.0167	0.365353	0.4234	FALSE	TRUE	TRUE	finn-b-J10_ASTHMA	3	196071832	0.0117	NA	0.1555	Asthma || id:finn-b-J10_ASTHMA	Asthma	Asthma || ||	TRUE	igd	89714	0.00182508	1.36e-05	exposure	TRUE	reported	Bk3cAA	textfile	2	FALSE
rs370870955	A	G	A	G	0.0164857	-0.0033	0.0507364	0.1189	FALSE	FALSE	FALSE	finn-b-J10_ASTHMA	1	245981170	0.0179	NA	0.8533	Asthma || id:finn-b-J10_ASTHMA	Asthma	Asthma || ||	TRUE	igd	89714	0.00402385	4.19e-05	exposure	TRUE	reported	Bk3cAA	textfile	2	TRUE
rs3739699	A	G	A	G	0.00727057	0.0174	0.496407	0.5093	FALSE	FALSE	FALSE	finn-b-J10_ASTHMA	9	114798940	0.0117	NA	0.1351	Asthma || id:finn-b-J10_ASTHMA	Asthma	Asthma || ||	TRUE	igd	89714	0.00176661	3.87e-05	exposure	TRUE	reported	Bk3cAA	textfile	2	TRUE
rs3825941	A	G	A	G	0.00829075	0.0067	0.257769	0.2576	FALSE	FALSE	FALSE	finn-b-J10_ASTHMA	15	74317362	0.0133	NA	0.612901	Asthma || id:finn-b-J10_ASTHMA	Asthma	Asthma || ||	TRUE	igd	89714	0.00201638	3.93e-05	exposure	TRUE	reported	Bk3cAA	textfile	2	TRUE
rs3897921	T	G	T	G	-0.00753564	0.0041	0.430998	0.2893	FALSE	FALSE	FALSE	finn-b-J10_ASTHMA	3	101703056	0.0129	NA	0.7514	Asthma || id:finn-b-J10_ASTHMA	Asthma	Asthma || ||	TRUE	igd	89714	0.00177005	2.07e-05	exposure	TRUE	reported	Bk3cAA	textfile	2	TRUE
rs4131945	T	G	T	G	-0.00740657	0.0046	0.486291	0.551	FALSE	FALSE	FALSE	finn-b-J10_ASTHMA	16	54862861	0.0117	NA	0.6945	Asthma || id:finn-b-J10_ASTHMA	Asthma	Asthma || ||	TRUE	igd	89714	0.00177911	3.14e-05	exposure	TRUE	reported	Bk3cAA	textfile	2	TRUE
rs4688298	T	C	T	C	0.0139914	0.0436	0.0741433	0.04702	FALSE	FALSE	FALSE	finn-b-J10_ASTHMA	3	62460883	0.0279	NA	0.118	Asthma || id:finn-b-J10_ASTHMA	Asthma	Asthma || ||	TRUE	igd	89714	0.00340649	4.01e-05	exposure	TRUE	reported	Bk3cAA	textfile	2	TRUE
rs4814452	C	T	C	T	-0.0167929	0.001	0.0540394	0.9135	FALSE	FALSE	FALSE	finn-b-J10_ASTHMA	20	16178198	0.0207	NA	0.9629	Asthma || id:finn-b-J10_ASTHMA	Asthma	Asthma || ||	TRUE	igd	89714	0.00387384	1.46e-05	exposure	TRUE	reported	Bk3cAA	textfile	2	TRUE
rs4975012	A	G	A	G	0.00902603	0.0258	0.22088	0.2504	FALSE	FALSE	FALSE	finn-b-J10_ASTHMA	4	39423512	0.0134	NA	0.0538605	Asthma || id:finn-b-J10_ASTHMA	Asthma	Asthma || ||	TRUE	igd	89714	0.00212907	2.24e-05	exposure	TRUE	reported	Bk3cAA	textfile	2	TRUE
rs513564	T	C	T	C	0.00846321	-0.0159	0.249954	0.179	FALSE	FALSE	FALSE	finn-b-J10_ASTHMA	10	99780908	0.0154	NA	0.3012	Asthma || id:finn-b-J10_ASTHMA	Asthma	Asthma || ||	TRUE	igd	89714	0.00207117	4.39e-05	exposure	TRUE	reported	Bk3cAA	textfile	2	TRUE
rs55813661	T	C	T	C	0.0310402	0.0984	0.0148805	0.01215	FALSE	FALSE	FALSE	finn-b-J10_ASTHMA	8	62318022	0.0531	NA	0.0637397	Asthma || id:finn-b-J10_ASTHMA	Asthma	Asthma || ||	TRUE	igd	89714	0.00725634	1.89e-05	exposure	TRUE	reported	Bk3cAA	textfile	2	TRUE
rs56169403	T	C	T	C	-0.0141072	0.0227	0.0735564	0.05432	FALSE	FALSE	FALSE	finn-b-J10_ASTHMA	12	117155472	0.0261	NA	0.3845	Asthma || id:finn-b-J10_ASTHMA	Asthma	Asthma || ||	TRUE	igd	89714	0.00347247	4.86e-05	exposure	TRUE	reported	Bk3cAA	textfile	2	TRUE
rs6112545	T	C	T	C	-0.015143	0.0148	0.0884728	0.07049	FALSE	FALSE	FALSE	finn-b-J10_ASTHMA	20	19727485	0.0227	NA	0.5134	Asthma || id:finn-b-J10_ASTHMA	Asthma	Asthma || ||	TRUE	igd	89714	0.00307712	8.62e-07	exposure	TRUE	reported	Bk3cAA	textfile	2	TRUE
rs6130609	C	G	C	G	-0.0103184	-0.0195	0.190034	0.2578	FALSE	TRUE	FALSE	finn-b-J10_ASTHMA	20	43033095	0.0133	NA	0.1421	Asthma || id:finn-b-J10_ASTHMA	Asthma	Asthma || ||	TRUE	igd	89714	0.00223292	3.82e-06	exposure	TRUE	reported	Bk3cAA	textfile	2	TRUE
rs62055389	G	T	G	T	-0.0139716	-0.0079	0.0872412	0.06703	FALSE	FALSE	FALSE	finn-b-J10_ASTHMA	16	30187673	0.0236	NA	0.739301	Asthma || id:finn-b-J10_ASTHMA	Asthma	Asthma || ||	TRUE	igd	89714	0.00321154	1.36e-05	exposure	TRUE	reported	Bk3cAA	textfile	2	TRUE
rs62208003	G	A	G	A	0.0254917	-0.0612	0.0223098	0.01686	FALSE	FALSE	FALSE	finn-b-J10_ASTHMA	20	62043227	0.0451	NA	0.1749	Asthma || id:finn-b-J10_ASTHMA	Asthma	Asthma || ||	TRUE	igd	89714	0.00591581	1.64e-05	exposure	TRUE	reported	Bk3cAA	textfile	2	TRUE
rs62477305	T	A	T	A	0.0201649	0.0137	0.0448565	0.04375	FALSE	TRUE	FALSE	finn-b-J10_ASTHMA	7	114935274	0.0283	NA	0.628001	Asthma || id:finn-b-J10_ASTHMA	Asthma	Asthma || ||	TRUE	igd	89714	0.00425824	2.19e-06	exposure	TRUE	reported	Bk3cAA	textfile	2	TRUE
rs62496164	T	C	T	C	0.0283802	-0.0228	0.0217623	0.007624	FALSE	FALSE	FALSE	finn-b-J10_ASTHMA	8	9288470	0.0686	NA	0.739701	Asthma || id:finn-b-J10_ASTHMA	Asthma	Asthma || ||	TRUE	igd	89714	0.00632286	7.18e-06	exposure	TRUE	reported	Bk3cAA	textfile	2	TRUE
rs6881290	C	T	C	T	0.00745342	0.0204	0.416131	0.5649	FALSE	FALSE	FALSE	finn-b-J10_ASTHMA	5	11147494	0.0117	NA	0.0816808	Asthma || id:finn-b-J10_ASTHMA	Asthma	Asthma || ||	TRUE	igd	89714	0.00177421	2.66e-05	exposure	TRUE	reported	Bk3cAA	textfile	2	TRUE
rs689896	G	C	G	C	0.0076189	-0.005	0.362312	0.3163	FALSE	TRUE	FALSE	finn-b-J10_ASTHMA	18	74078911	0.0126	NA	0.693999	Asthma || id:finn-b-J10_ASTHMA	Asthma	Asthma || ||	TRUE	igd	89714	0.00182037	2.85e-05	exposure	TRUE	reported	Bk3cAA	textfile	2	TRUE
rs6914902	C	A	C	A	0.0102618	0.0121	0.149032	0.1595	FALSE	FALSE	FALSE	finn-b-J10_ASTHMA	6	139021524	0.0159	NA	0.4455	Asthma || id:finn-b-J10_ASTHMA	Asthma	Asthma || ||	TRUE	igd	89714	0.00248621	3.67e-05	exposure	TRUE	reported	Bk3cAA	textfile	2	TRUE
rs7082468	A	G	A	G	-0.00849508	0.0106	0.321092	0.5832	FALSE	FALSE	FALSE	finn-b-J10_ASTHMA	10	50486727	0.0117	NA	0.368	Asthma || id:finn-b-J10_ASTHMA	Asthma	Asthma || ||	TRUE	igd	89714	0.00187987	6.22e-06	exposure	TRUE	reported	Bk3cAA	textfile	2	TRUE
rs7204542	G	C	G	C	0.00922209	0.0001	0.308169	0.4141	FALSE	TRUE	FALSE	finn-b-J10_ASTHMA	16	718514	0.0119	NA	0.9899	Asthma || id:finn-b-J10_ASTHMA	Asthma	Asthma || ||	TRUE	igd	89714	0.00196696	2.76e-06	exposure	TRUE	reported	Bk3cAA	textfile	2	TRUE
rs72679121	A	G	A	G	0.0123806	0.0088	0.0925203	0.1888	FALSE	FALSE	FALSE	finn-b-J10_ASTHMA	1	66625369	0.0148	NA	0.5546	Asthma || id:finn-b-J10_ASTHMA	Asthma	Asthma || ||	TRUE	igd	89714	0.00303411	4.5e-05	exposure	TRUE	reported	Bk3cAA	textfile	2	TRUE
rs72726054	G	C	G	C	-0.0115428	-0.0106	0.125096	0.117	FALSE	TRUE	FALSE	finn-b-J10_ASTHMA	9	38072104	0.018	NA	0.5554	Asthma || id:finn-b-J10_ASTHMA	Asthma	Asthma || ||	TRUE	igd	89714	0.0026655	1.49e-05	exposure	TRUE	reported	Bk3cAA	textfile	2	TRUE
rs72760330	C	T	C	T	0.0314433	0.0187	0.014088	0.02612	FALSE	FALSE	FALSE	finn-b-J10_ASTHMA	15	84192374	0.0369	NA	0.611999	Asthma || id:finn-b-J10_ASTHMA	Asthma	Asthma || ||	TRUE	igd	89714	0.00757947	3.35e-05	exposure	TRUE	reported	Bk3cAA	textfile	2	TRUE
rs73214167	C	A	C	A	-0.00875473	-0.0106	0.247631	0.201	FALSE	FALSE	FALSE	finn-b-J10_ASTHMA	12	121476099	0.0145	NA	0.4661	Asthma || id:finn-b-J10_ASTHMA	Asthma	Asthma || ||	TRUE	igd	89714	0.00203417	1.68e-05	exposure	TRUE	reported	Bk3cAA	textfile	2	TRUE
rs73360100	C	T	C	T	-0.00848229	-0.0067	0.250511	0.2139	FALSE	FALSE	FALSE	finn-b-J10_ASTHMA	21	41403037	0.0142	NA	0.639599	Asthma || id:finn-b-J10_ASTHMA	Asthma	Asthma || ||	TRUE	igd	89714	0.00203355	3.03e-05	exposure	TRUE	reported	Bk3cAA	textfile	2	TRUE
rs74405153	A	G	A	G	-0.0228533	0.0092	0.0257119	0.03503	FALSE	FALSE	FALSE	finn-b-J10_ASTHMA	2	208711524	0.0316	NA	0.7715	Asthma || id:finn-b-J10_ASTHMA	Asthma	Asthma || ||	TRUE	igd	89714	0.00563455	5e-05	exposure	TRUE	reported	Bk3cAA	textfile	2	TRUE
rs76217853	G	A	G	A	0.0440065	0.1007	0.00962503	0.01263	FALSE	FALSE	FALSE	finn-b-J10_ASTHMA	8	94600393	0.0516	NA	0.0509003	Asthma || id:finn-b-J10_ASTHMA	Asthma	Asthma || ||	TRUE	igd	89714	0.00897803	9.52e-07	exposure	TRUE	reported	Bk3cAA	textfile	2	TRUE
rs76879415	T	C	T	C	-0.0226667	-0.0272	0.0269579	0.009295	FALSE	FALSE	FALSE	finn-b-J10_ASTHMA	10	87990995	0.0604	NA	0.6526	Asthma || id:finn-b-J10_ASTHMA	Asthma	Asthma || ||	TRUE	igd	89714	0.00540836	2.78e-05	exposure	TRUE	reported	Bk3cAA	textfile	2	TRUE
rs77309795	A	C	A	C	0.0292122	-0.0176	0.0155521	0.03939	FALSE	FALSE	FALSE	finn-b-J10_ASTHMA	7	73663178	0.0297	NA	0.5539	Asthma || id:finn-b-J10_ASTHMA	Asthma	Asthma || ||	TRUE	igd	89714	0.00711909	4.08e-05	exposure	TRUE	reported	Bk3cAA	textfile	2	TRUE
rs77805523	T	G	T	G	0.0193191	0.0168	0.0576392	0.06118	FALSE	FALSE	FALSE	finn-b-J10_ASTHMA	6	144834312	0.0242	NA	0.4882	Asthma || id:finn-b-J10_ASTHMA	Asthma	Asthma || ||	TRUE	igd	89714	0.00379766	3.64e-07	exposure	TRUE	reported	Bk3cAA	textfile	2	TRUE
rs79498641	G	A	G	A	-0.0277196	-0.0011	0.0229563	0.004158	FALSE	FALSE	FALSE	finn-b-J10_ASTHMA	8	134855286	0.0925	NA	0.9905	Asthma || id:finn-b-J10_ASTHMA	Asthma	Asthma || ||	TRUE	igd	89714	0.00583247	2.01e-06	exposure	TRUE	reported	Bk3cAA	textfile	2	TRUE
rs79519537	C	T	C	T	-0.0217882	0.0301	0.0289475	0.0124	FALSE	FALSE	FALSE	finn-b-J10_ASTHMA	14	34720312	0.054	NA	0.5771	Asthma || id:finn-b-J10_ASTHMA	Asthma	Asthma || ||	TRUE	igd	89714	0.00520882	2.88e-05	exposure	TRUE	reported	Bk3cAA	textfile	2	TRUE
rs79780845	C	T	C	T	0.0247413	-0.0331	0.0226911	0.008334	FALSE	FALSE	FALSE	finn-b-J10_ASTHMA	7	104247958	0.0644	NA	0.6069	Asthma || id:finn-b-J10_ASTHMA	Asthma	Asthma || ||	TRUE	igd	89714	0.0059315	3.03e-05	exposure	TRUE	reported	Bk3cAA	textfile	2	TRUE
rs8006552	C	G	C	G	0.0124305	-0.0161	0.15964	0.1792	FALSE	TRUE	FALSE	finn-b-J10_ASTHMA	14	67294069	0.0152	NA	0.2897	Asthma || id:finn-b-J10_ASTHMA	Asthma	Asthma || ||	TRUE	igd	89714	0.00244429	3.67e-07	exposure	TRUE	reported	Bk3cAA	textfile	2	TRUE
rs884258	C	T	C	T	-0.00785979	-0.0075	0.32307	0.6535	FALSE	FALSE	FALSE	finn-b-J10_ASTHMA	9	107057177	0.0122	NA	0.5399	Asthma || id:finn-b-J10_ASTHMA	Asthma	Asthma || ||	TRUE	igd	89714	0.00189426	3.34e-05	exposure	TRUE	reported	Bk3cAA	textfile	2	TRUE
rs914186	A	G	A	G	0.00772703	-0.0137	0.339941	0.6034	FALSE	FALSE	FALSE	finn-b-J10_ASTHMA	21	42619657	0.0118	NA	0.2479	Asthma || id:finn-b-J10_ASTHMA	Asthma	Asthma || ||	TRUE	igd	89714	0.00186074	3.29e-05	exposure	TRUE	reported	Bk3cAA	textfile	2	TRUE
rs9368351	T	A	T	A	0.0301738	0.0262	0.0147391	0.03733	FALSE	TRUE	FALSE	finn-b-J10_ASTHMA	6	21808192	0.0309	NA	0.3955	Asthma || id:finn-b-J10_ASTHMA	Asthma	Asthma || ||	TRUE	igd	89714	0.00733453	3.89e-05	exposure	TRUE	reported	Bk3cAA	textfile	2	TRUE
rs9530332	G	T	G	T	0.00769591	0.0124	0.345461	0.6291	FALSE	FALSE	FALSE	finn-b-J10_ASTHMA	13	75070201	0.012	NA	0.3003	Asthma || id:finn-b-J10_ASTHMA	Asthma	Asthma || ||	TRUE	igd	89714	0.00184866	3.14e-05	exposure	TRUE	reported	Bk3cAA	textfile	2	TRUE

## Sheet: TableS7
Table S7. Detail Information of the Genetic Variants in the MR Analysis of SHS and Allergic Disease
SNP	effect_allele.exposure	other_allele.exposure	effect_allele.outcome	other_allele.outcome	beta.exposure	beta.outcome	eaf.exposure	eaf.outcome	remove	palindromic	ambiguous	id.outcome	chr	pos	se.outcome	samplesize.outcome	pval.outcome	outcome	originalname.outcome	outcome.deprecated	mr_keep.outcome	data_source.outcome	samplesize.exposure	se.exposure	pval.exposure	exposure	mr_keep.exposure	pval_origin.exposure	id.exposure	data_source.exposure	action	mr_keep
rs10009088	A	G	A	G	-0.00764226	-0.0068	0.464013	0.4592	FALSE	FALSE	FALSE	ebi-a-GCST005038	4	180336832	0.0058	360838	0.2379	Allergic disease (asthma, hay fever or eczema) || id:ebi-a-GCST005038	Allergic disease (asthma, hay fever or eczema)	Allergic disease (asthma, hay fever or eczema) || ||	TRUE	igd	89714	0.00176045	1.42e-05	exposure	TRUE	reported	Bk3cAA	textfile	2	TRUE
rs10219378	T	C	T	C	-0.00945261	-0.0005	0.190195	0.1701	FALSE	FALSE	FALSE	ebi-a-GCST005038	11	86339724	0.0073	360838	0.9436	Allergic disease (asthma, hay fever or eczema) || id:ebi-a-GCST005038	Allergic disease (asthma, hay fever or eczema)	Allergic disease (asthma, hay fever or eczema) || ||	TRUE	igd	89714	0.0022387	2.42e-05	exposure	TRUE	reported	Bk3cAA	textfile	2	TRUE
rs10425544	C	T	C	T	-0.00843132	0.0029	0.292169	0.7364	FALSE	FALSE	FALSE	ebi-a-GCST005038	19	836043	0.0076	360838	0.7011	Allergic disease (asthma, hay fever or eczema) || id:ebi-a-GCST005038	Allergic disease (asthma, hay fever or eczema)	Allergic disease (asthma, hay fever or eczema) || ||	TRUE	igd	89714	0.00204125	3.62e-05	exposure	TRUE	reported	Bk3cAA	textfile	2	TRUE
rs10945133	A	T	A	T	-0.00785951	-0.0029	0.313689	0.2959	FALSE	TRUE	FALSE	ebi-a-GCST005038	6	69354524	0.0062	360838	0.6474	Allergic disease (asthma, hay fever or eczema) || id:ebi-a-GCST005038	Allergic disease (asthma, hay fever or eczema)	Allergic disease (asthma, hay fever or eczema) || ||	TRUE	igd	89714	0.00188914	3.18e-05	exposure	TRUE	reported	Bk3cAA	textfile	2	TRUE
rs112169681	A	G	A	G	0.030187	-0.03	0.0169427	0.01361	FALSE	FALSE	FALSE	ebi-a-GCST005038	7	70641982	0.0248	360838	0.2266	Allergic disease (asthma, hay fever or eczema) || id:ebi-a-GCST005038	Allergic disease (asthma, hay fever or eczema)	Allergic disease (asthma, hay fever or eczema) || ||	TRUE	igd	89714	0.00676279	8.07e-06	exposure	TRUE	reported	Bk3cAA	textfile	2	TRUE
rs116249622	T	C	T	C	-0.0288803	-0.0015	0.0180067	0.01361	FALSE	FALSE	FALSE	ebi-a-GCST005038	3	190482826	0.0239	360838	0.9489	Allergic disease (asthma, hay fever or eczema) || id:ebi-a-GCST005038	Allergic disease (asthma, hay fever or eczema)	Allergic disease (asthma, hay fever or eczema) || ||	TRUE	igd	89714	0.00697431	3.46e-05	exposure	TRUE	reported	Bk3cAA	textfile	2	TRUE
rs117410926	G	A	G	A	-0.0415391	-0.0146	0.00888031	0.9898	FALSE	FALSE	FALSE	ebi-a-GCST005038	15	47979695	0.0313	360838	0.6401	Allergic disease (asthma, hay fever or eczema) || id:ebi-a-GCST005038	Allergic disease (asthma, hay fever or eczema)	Allergic disease (asthma, hay fever or eczema) || ||	TRUE	igd	89714	0.00945298	1.11e-05	exposure	TRUE	reported	Bk3cAA	textfile	2	TRUE
rs117514024	T	G	T	G	0.00909136	0.0004	0.189881	0.1837	FALSE	FALSE	FALSE	ebi-a-GCST005038	22	49534383	0.0076	360838	0.9599	Allergic disease (asthma, hay fever or eczema) || id:ebi-a-GCST005038	Allergic disease (asthma, hay fever or eczema)	Allergic disease (asthma, hay fever or eczema) || ||	TRUE	igd	89714	0.00222923	4.54e-05	exposure	TRUE	reported	Bk3cAA	textfile	2	TRUE
rs117858056	A	G	A	G	-0.0212002	0.0108	0.0362675	0.04932	FALSE	FALSE	FALSE	ebi-a-GCST005038	6	149289638	0.0156	360838	0.4873	Allergic disease (asthma, hay fever or eczema) || id:ebi-a-GCST005038	Allergic disease (asthma, hay fever or eczema)	Allergic disease (asthma, hay fever or eczema) || ||	TRUE	igd	89714	0.00484085	1.19e-05	exposure	TRUE	reported	Bk3cAA	textfile	2	TRUE
rs118098194	T	C	T	C	0.0298263	0.0205	0.0201729	0.01531	FALSE	FALSE	FALSE	ebi-a-GCST005038	21	33944718	0.0231	360838	0.375	Allergic disease (asthma, hay fever or eczema) || id:ebi-a-GCST005038	Allergic disease (asthma, hay fever or eczema)	Allergic disease (asthma, hay fever or eczema) || ||	TRUE	igd	89714	0.00655698	5.4e-06	exposure	TRUE	reported	Bk3cAA	textfile	2	TRUE
rs118146115	G	A	G	A	-0.0131471	0.0041	0.0938635	0.8963	FALSE	FALSE	FALSE	ebi-a-GCST005038	8	22116219	0.0114	360838	0.717799	Allergic disease (asthma, hay fever or eczema) || id:ebi-a-GCST005038	Allergic disease (asthma, hay fever or eczema)	Allergic disease (asthma, hay fever or eczema) || ||	TRUE	igd	89714	0.00311966	2.51e-05	exposure	TRUE	reported	Bk3cAA	textfile	2	TRUE
rs12041866	T	C	T	C	0.0139379	-0.0038	0.0802328	0.07993	FALSE	FALSE	FALSE	ebi-a-GCST005038	1	60484531	0.0107	360838	0.7196	Allergic disease (asthma, hay fever or eczema) || id:ebi-a-GCST005038	Allergic disease (asthma, hay fever or eczema)	Allergic disease (asthma, hay fever or eczema) || ||	TRUE	igd	89714	0.00324288	1.73e-05	exposure	TRUE	reported	Bk3cAA	textfile	2	TRUE
rs12105711	G	T	G	T	0.00874329	0.0012	0.368941	0.6429	FALSE	FALSE	FALSE	ebi-a-GCST005038	2	60736985	0.006	360838	0.837	Allergic disease (asthma, hay fever or eczema) || id:ebi-a-GCST005038	Allergic disease (asthma, hay fever or eczema)	Allergic disease (asthma, hay fever or eczema) || ||	TRUE	igd	89714	0.00184062	2.04e-06	exposure	TRUE	reported	Bk3cAA	textfile	2	TRUE
rs12409184	C	T	C	T	-0.00854806	0.001	0.248688	0.7381	FALSE	FALSE	FALSE	ebi-a-GCST005038	1	114055488	0.0068	360838	0.8881	Allergic disease (asthma, hay fever or eczema) || id:ebi-a-GCST005038	Allergic disease (asthma, hay fever or eczema)	Allergic disease (asthma, hay fever or eczema) || ||	TRUE	igd	89714	0.00207888	3.93e-05	exposure	TRUE	reported	Bk3cAA	textfile	2	TRUE
rs12484068	T	C	T	C	0.00904834	0.0081	0.205871	0.216	FALSE	FALSE	FALSE	ebi-a-GCST005038	22	51099862	0.0071	360838	0.2558	Allergic disease (asthma, hay fever or eczema) || id:ebi-a-GCST005038	Allergic disease (asthma, hay fever or eczema)	Allergic disease (asthma, hay fever or eczema) || ||	TRUE	igd	89714	0.00216889	3.02e-05	exposure	TRUE	reported	Bk3cAA	textfile	2	TRUE
rs12493295	G	T	G	T	0.016262	-0.0034	0.0537133	0.95748	FALSE	FALSE	FALSE	ebi-a-GCST005038	3	16679114	0.0127	360838	0.7895	Allergic disease (asthma, hay fever or eczema) || id:ebi-a-GCST005038	Allergic disease (asthma, hay fever or eczema)	Allergic disease (asthma, hay fever or eczema) || ||	TRUE	igd	89714	0.00388067	2.79e-05	exposure	TRUE	reported	Bk3cAA	textfile	2	TRUE
rs1262928	A	T	A	T	-0.00811472	0.0117	0.332231	0.3095	FALSE	TRUE	FALSE	ebi-a-GCST005038	6	16806082	0.0063	360838	0.0612294	Allergic disease (asthma, hay fever or eczema) || id:ebi-a-GCST005038	Allergic disease (asthma, hay fever or eczema)	Allergic disease (asthma, hay fever or eczema) || ||	TRUE	igd	89714	0.00188608	1.69e-05	exposure	TRUE	reported	Bk3cAA	textfile	2	TRUE
rs12765304	T	C	T	C	0.00867476	-0.0002	0.232411	0.2245	FALSE	FALSE	FALSE	ebi-a-GCST005038	10	7631014	0.0069	360838	0.9733	Allergic disease (asthma, hay fever or eczema) || id:ebi-a-GCST005038	Allergic disease (asthma, hay fever or eczema)	Allergic disease (asthma, hay fever or eczema) || ||	TRUE	igd	89714	0.00210372	3.73e-05	exposure	TRUE	reported	Bk3cAA	textfile	2	TRUE
rs12866922	A	G	A	G	0.0252359	-0.0051	0.023507	0.02721	FALSE	FALSE	FALSE	ebi-a-GCST005038	13	110066103	0.019	360838	0.7899	Allergic disease (asthma, hay fever or eczema) || id:ebi-a-GCST005038	Allergic disease (asthma, hay fever or eczema)	Allergic disease (asthma, hay fever or eczema) || ||	TRUE	igd	89714	0.00578864	1.3e-05	exposure	TRUE	reported	Bk3cAA	textfile	2	TRUE
rs138858192	A	G	A	G	0.0430825	0.0147	0.0073634	0.01871	FALSE	FALSE	FALSE	ebi-a-GCST005038	15	79099986	0.0345	360838	0.6691	Allergic disease (asthma, hay fever or eczema) || id:ebi-a-GCST005038	Allergic disease (asthma, hay fever or eczema)	Allergic disease (asthma, hay fever or eczema) || ||	TRUE	igd	89714	0.0104699	3.88e-05	exposure	TRUE	reported	Bk3cAA	textfile	2	TRUE
rs142563889	A	G	A	G	-0.0343881	-0.0385	0.0147267	0.01701	FALSE	FALSE	FALSE	ebi-a-GCST005038	13	23278334	0.0238	360838	0.1059	Allergic disease (asthma, hay fever or eczema) || id:ebi-a-GCST005038	Allergic disease (asthma, hay fever or eczema)	Allergic disease (asthma, hay fever or eczema) || ||	TRUE	igd	89714	0.00745485	3.98e-06	exposure	TRUE	reported	Bk3cAA	textfile	2	TRUE
rs143255283	C	T	C	T	0.0169392	-0.0094	0.0481414	0.93878	FALSE	FALSE	FALSE	ebi-a-GCST005038	7	147431844	0.0136	360838	0.4875	Allergic disease (asthma, hay fever or eczema) || id:ebi-a-GCST005038	Allergic disease (asthma, hay fever or eczema)	Allergic disease (asthma, hay fever or eczema) || ||	TRUE	igd	89714	0.00412782	4.07e-05	exposure	TRUE	reported	Bk3cAA	textfile	2	TRUE
rs1458176	T	C	T	C	0.0080669	0.0051	0.450444	0.4048	FALSE	FALSE	FALSE	ebi-a-GCST005038	12	41777144	0.0057	360838	0.3733	Allergic disease (asthma, hay fever or eczema) || id:ebi-a-GCST005038	Allergic disease (asthma, hay fever or eczema)	Allergic disease (asthma, hay fever or eczema) || ||	TRUE	igd	89714	0.00175604	4.36e-06	exposure	TRUE	reported	Bk3cAA	textfile	2	TRUE
rs147567945	A	G	A	G	0.0194716	0.0295	0.039827	0.02721	FALSE	FALSE	FALSE	ebi-a-GCST005038	7	47544762	0.0161	360838	0.0672094	Allergic disease (asthma, hay fever or eczema) || id:ebi-a-GCST005038	Allergic disease (asthma, hay fever or eczema)	Allergic disease (asthma, hay fever or eczema) || ||	TRUE	igd	89714	0.00470387	3.48e-05	exposure	TRUE	reported	Bk3cAA	textfile	2	TRUE
rs148904098	C	G	C	G	0.0326451	0.0071	0.0151067	0.0119	FALSE	TRUE	FALSE	ebi-a-GCST005038	22	25249949	0.0252	360838	0.778501	Allergic disease (asthma, hay fever or eczema) || id:ebi-a-GCST005038	Allergic disease (asthma, hay fever or eczema)	Allergic disease (asthma, hay fever or eczema) || ||	TRUE	igd	89714	0.00759825	1.74e-05	exposure	TRUE	reported	Bk3cAA	textfile	2	TRUE
rs149651312	G	C	G	C	0.0381334	0.0282	0.0117592	0.01701	FALSE	TRUE	FALSE	ebi-a-GCST005038	6	160595479	0.0283	360838	0.3193	Allergic disease (asthma, hay fever or eczema) || id:ebi-a-GCST005038	Allergic disease (asthma, hay fever or eczema)	Allergic disease (asthma, hay fever or eczema) || ||	TRUE	igd	89714	0.00835709	5.05e-06	exposure	TRUE	reported	Bk3cAA	textfile	2	TRUE
rs150100064	C	T	C	T	0.0288195	-0.0307	0.020231	0.98469	FALSE	FALSE	FALSE	ebi-a-GCST005038	3	96018959	0.0206	360838	0.1356	Allergic disease (asthma, hay fever or eczema) || id:ebi-a-GCST005038	Allergic disease (asthma, hay fever or eczema)	Allergic disease (asthma, hay fever or eczema) || ||	TRUE	igd	89714	0.00671373	1.77e-05	exposure	TRUE	reported	Bk3cAA	textfile	2	TRUE
rs150689049	A	G	A	G	0.0322386	0.0077	0.0145037	0.0102	FALSE	FALSE	FALSE	ebi-a-GCST005038	13	23446586	0.0269	360838	0.773599	Allergic disease (asthma, hay fever or eczema) || id:ebi-a-GCST005038	Allergic disease (asthma, hay fever or eczema)	Allergic disease (asthma, hay fever or eczema) || ||	TRUE	igd	89714	0.00765178	2.52e-05	exposure	TRUE	reported	Bk3cAA	textfile	2	TRUE
rs1714946	G	A	G	A	0.0138888	-0.0063	0.0894473	0.8997	FALSE	FALSE	FALSE	ebi-a-GCST005038	2	235265207	0.0104	360838	0.5465	Allergic disease (asthma, hay fever or eczema) || id:ebi-a-GCST005038	Allergic disease (asthma, hay fever or eczema)	Allergic disease (asthma, hay fever or eczema) || ||	TRUE	igd	89714	0.00313598	9.49e-06	exposure	TRUE	reported	Bk3cAA	textfile	2	TRUE
rs189879813	T	G	T	G	0.0292588	-0.0052	0.0165783	0.01361	FALSE	FALSE	FALSE	ebi-a-GCST005038	4	69058096	0.0287	360838	0.8575	Allergic disease (asthma, hay fever or eczema) || id:ebi-a-GCST005038	Allergic disease (asthma, hay fever or eczema)	Allergic disease (asthma, hay fever or eczema) || ||	TRUE	igd	89714	0.00705273	3.35e-05	exposure	TRUE	reported	Bk3cAA	textfile	2	TRUE
rs192463148	T	A	T	A	0.0266253	-0.0063	0.0195525	0.01361	FALSE	TRUE	FALSE	ebi-a-GCST005038	2	213744121	0.0229	360838	0.7817	Allergic disease (asthma, hay fever or eczema) || id:ebi-a-GCST005038	Allergic disease (asthma, hay fever or eczema)	Allergic disease (asthma, hay fever or eczema) || ||	TRUE	igd	89714	0.00643949	3.56e-05	exposure	TRUE	reported	Bk3cAA	textfile	2	TRUE
rs1993415	G	C	G	C	0.00829699	-0.0006	0.253389	0.2636	FALSE	TRUE	FALSE	ebi-a-GCST005038	10	63400853	0.0066	360838	0.9313	Allergic disease (asthma, hay fever or eczema) || id:ebi-a-GCST005038	Allergic disease (asthma, hay fever or eczema)	Allergic disease (asthma, hay fever or eczema) || ||	TRUE	igd	89714	0.00201769	3.92e-05	exposure	TRUE	reported	Bk3cAA	textfile	2	TRUE
rs2031468	C	T	C	T	0.00757944	-0.0091	0.376089	0.648	FALSE	FALSE	FALSE	ebi-a-GCST005038	10	131923448	0.0061	360838	0.1365	Allergic disease (asthma, hay fever or eczema) || id:ebi-a-GCST005038	Allergic disease (asthma, hay fever or eczema)	Allergic disease (asthma, hay fever or eczema) || ||	TRUE	igd	89714	0.00181432	2.95e-05	exposure	TRUE	reported	Bk3cAA	textfile	2	TRUE
rs207008	G	T	G	T	-0.0195589	0.0075	0.058118	0.92857	FALSE	FALSE	FALSE	ebi-a-GCST005038	21	18735936	0.0124	360838	0.5449	Allergic disease (asthma, hay fever or eczema) || id:ebi-a-GCST005038	Allergic disease (asthma, hay fever or eczema)	Allergic disease (asthma, hay fever or eczema) || ||	TRUE	igd	89714	0.00375031	1.84e-07	exposure	TRUE	reported	Bk3cAA	textfile	2	TRUE
rs2296498	G	A	G	A	-0.0113163	-0.003	0.114016	0.8707	FALSE	FALSE	FALSE	ebi-a-GCST005038	13	95096111	0.009	360838	0.7406	Allergic disease (asthma, hay fever or eczema) || id:ebi-a-GCST005038	Allergic disease (asthma, hay fever or eczema)	Allergic disease (asthma, hay fever or eczema) || ||	TRUE	igd	89714	0.00276525	4.27e-05	exposure	TRUE	reported	Bk3cAA	textfile	2	TRUE
rs2683122	C	A	C	A	-0.00719049	0.0011	0.465836	0.5289	FALSE	FALSE	FALSE	ebi-a-GCST005038	15	36024804	0.0059	360838	0.8478	Allergic disease (asthma, hay fever or eczema) || id:ebi-a-GCST005038	Allergic disease (asthma, hay fever or eczema)	Allergic disease (asthma, hay fever or eczema) || ||	TRUE	igd	89714	0.00177068	4.89e-05	exposure	TRUE	reported	Bk3cAA	textfile	2	TRUE
rs2765837	A	G	A	G	0.0127686	0.0197	0.120364	0.1395	FALSE	FALSE	FALSE	ebi-a-GCST005038	10	21034317	0.009	360838	0.0295202	Allergic disease (asthma, hay fever or eczema) || id:ebi-a-GCST005038	Allergic disease (asthma, hay fever or eczema)	Allergic disease (asthma, hay fever or eczema) || ||	TRUE	igd	89714	0.00272239	2.73e-06	exposure	TRUE	reported	Bk3cAA	textfile	2	TRUE
rs2847178	T	C	T	C	0.00882033	0.0124	0.365843	0.3469	FALSE	FALSE	FALSE	ebi-a-GCST005038	11	105877624	0.006	360838	0.0386403	Allergic disease (asthma, hay fever or eczema) || id:ebi-a-GCST005038	Allergic disease (asthma, hay fever or eczema)	Allergic disease (asthma, hay fever or eczema) || ||	TRUE	igd	89714	0.00183024	1.44e-06	exposure	TRUE	reported	Bk3cAA	textfile	2	TRUE
rs3093540	A	G	A	G	-0.0184646	-0.0312	0.0463158	0.09524	FALSE	FALSE	FALSE	ebi-a-GCST005038	6	31539010	0.0133	360838	0.0187301	Allergic disease (asthma, hay fever or eczema) || id:ebi-a-GCST005038	Allergic disease (asthma, hay fever or eczema)	Allergic disease (asthma, hay fever or eczema) || ||	TRUE	igd	89714	0.004175	9.76e-06	exposure	TRUE	reported	Bk3cAA	textfile	2	TRUE
rs3106532	A	C	A	C	0.0121055	0.0023	0.106488	0.119	FALSE	FALSE	FALSE	ebi-a-GCST005038	8	131259140	0.0093	360838	0.8077	Allergic disease (asthma, hay fever or eczema) || id:ebi-a-GCST005038	Allergic disease (asthma, hay fever or eczema)	Allergic disease (asthma, hay fever or eczema) || ||	TRUE	igd	89714	0.00284134	2.04e-05	exposure	TRUE	reported	Bk3cAA	textfile	2	TRUE
rs35385779	T	A	T	A	0.00794077	0.0017	0.365353	0.3793	FALSE	TRUE	FALSE	ebi-a-GCST005038	3	196071832	0.006	360838	0.7727	Allergic disease (asthma, hay fever or eczema) || id:ebi-a-GCST005038	Allergic disease (asthma, hay fever or eczema)	Allergic disease (asthma, hay fever or eczema) || ||	TRUE	igd	89714	0.00182508	1.36e-05	exposure	TRUE	reported	Bk3cAA	textfile	2	TRUE
rs3739699	A	G	A	G	0.00727057	-0.0034	0.496407	0.4949	FALSE	FALSE	FALSE	ebi-a-GCST005038	9	114798940	0.0059	360838	0.5592	Allergic disease (asthma, hay fever or eczema) || id:ebi-a-GCST005038	Allergic disease (asthma, hay fever or eczema)	Allergic disease (asthma, hay fever or eczema) || ||	TRUE	igd	89714	0.00176661	3.87e-05	exposure	TRUE	reported	Bk3cAA	textfile	2	TRUE
rs3825941	A	G	A	G	0.00829075	0.0083	0.257769	0.2466	FALSE	FALSE	FALSE	ebi-a-GCST005038	15	74317362	0.0066	360838	0.2094	Allergic disease (asthma, hay fever or eczema) || id:ebi-a-GCST005038	Allergic disease (asthma, hay fever or eczema)	Allergic disease (asthma, hay fever or eczema) || ||	TRUE	igd	89714	0.00201638	3.93e-05	exposure	TRUE	reported	Bk3cAA	textfile	2	TRUE
rs3897921	T	G	T	G	-0.00753564	-0.0096	0.430998	0.4014	FALSE	FALSE	FALSE	ebi-a-GCST005038	3	101703056	0.0058	360838	0.0966607	Allergic disease (asthma, hay fever or eczema) || id:ebi-a-GCST005038	Allergic disease (asthma, hay fever or eczema)	Allergic disease (asthma, hay fever or eczema) || ||	TRUE	igd	89714	0.00177005	2.07e-05	exposure	TRUE	reported	Bk3cAA	textfile	2	TRUE
rs4131945	T	G	T	G	-0.00740657	0.0109	0.486291	0.4966	FALSE	FALSE	FALSE	ebi-a-GCST005038	16	54862861	0.006	360838	0.0673008	Allergic disease (asthma, hay fever or eczema) || id:ebi-a-GCST005038	Allergic disease (asthma, hay fever or eczema)	Allergic disease (asthma, hay fever or eczema) || ||	TRUE	igd	89714	0.00177911	3.14e-05	exposure	TRUE	reported	Bk3cAA	textfile	2	TRUE
rs4688298	T	C	T	C	0.0139914	0.0021	0.0741433	0.08163	FALSE	FALSE	FALSE	ebi-a-GCST005038	3	62460883	0.0115	360838	0.8513	Allergic disease (asthma, hay fever or eczema) || id:ebi-a-GCST005038	Allergic disease (asthma, hay fever or eczema)	Allergic disease (asthma, hay fever or eczema) || ||	TRUE	igd	89714	0.00340649	4.01e-05	exposure	TRUE	reported	Bk3cAA	textfile	2	TRUE
rs4814452	C	T	C	T	-0.0167929	0.0095	0.0540394	0.90816	FALSE	FALSE	FALSE	ebi-a-GCST005038	20	16178198	0.0126	360838	0.4517	Allergic disease (asthma, hay fever or eczema) || id:ebi-a-GCST005038	Allergic disease (asthma, hay fever or eczema)	Allergic disease (asthma, hay fever or eczema) || ||	TRUE	igd	89714	0.00387384	1.46e-05	exposure	TRUE	reported	Bk3cAA	textfile	2	TRUE
rs4975012	A	G	A	G	0.00902603	0.0088	0.22088	0.2296	FALSE	FALSE	FALSE	ebi-a-GCST005038	4	39423512	0.007	360838	0.2098	Allergic disease (asthma, hay fever or eczema) || id:ebi-a-GCST005038	Allergic disease (asthma, hay fever or eczema)	Allergic disease (asthma, hay fever or eczema) || ||	TRUE	igd	89714	0.00212907	2.24e-05	exposure	TRUE	reported	Bk3cAA	textfile	2	TRUE
rs513564	T	C	T	C	0.00846321	0.004	0.249954	0.2347	FALSE	FALSE	FALSE	ebi-a-GCST005038	10	99780908	0.0069	360838	0.5668	Allergic disease (asthma, hay fever or eczema) || id:ebi-a-GCST005038	Allergic disease (asthma, hay fever or eczema)	Allergic disease (asthma, hay fever or eczema) || ||	TRUE	igd	89714	0.00207117	4.39e-05	exposure	TRUE	reported	Bk3cAA	textfile	2	TRUE
rs55813661	T	C	T	C	0.0310402	-0.0454	0.0148805	0.0119	FALSE	FALSE	FALSE	ebi-a-GCST005038	8	62318022	0.024	360838	0.0582801	Allergic disease (asthma, hay fever or eczema) || id:ebi-a-GCST005038	Allergic disease (asthma, hay fever or eczema)	Allergic disease (asthma, hay fever or eczema) || ||	TRUE	igd	89714	0.00725634	1.89e-05	exposure	TRUE	reported	Bk3cAA	textfile	2	TRUE
rs56169403	T	C	T	C	-0.0141072	0.0075	0.0735564	0.06973	FALSE	FALSE	FALSE	ebi-a-GCST005038	12	117155472	0.0122	360838	0.539499	Allergic disease (asthma, hay fever or eczema) || id:ebi-a-GCST005038	Allergic disease (asthma, hay fever or eczema)	Allergic disease (asthma, hay fever or eczema) || ||	TRUE	igd	89714	0.00347247	4.86e-05	exposure	TRUE	reported	Bk3cAA	textfile	2	TRUE
rs57605348	C	G	C	G	-0.0217696	-0.0125	0.0277103	0.02891	FALSE	TRUE	FALSE	ebi-a-GCST005038	6	151835770	0.018	360838	0.4888	Allergic disease (asthma, hay fever or eczema) || id:ebi-a-GCST005038	Allergic disease (asthma, hay fever or eczema)	Allergic disease (asthma, hay fever or eczema) || ||	TRUE	igd	89714	0.0053386	4.55e-05	exposure	TRUE	reported	Bk3cAA	textfile	2	TRUE
rs6112545	T	C	T	C	-0.015143	-0.0135	0.0884728	0.07823	FALSE	FALSE	FALSE	ebi-a-GCST005038	20	19727485	0.0102	360838	0.1865	Allergic disease (asthma, hay fever or eczema) || id:ebi-a-GCST005038	Allergic disease (asthma, hay fever or eczema)	Allergic disease (asthma, hay fever or eczema) || ||	TRUE	igd	89714	0.00307712	8.62e-07	exposure	TRUE	reported	Bk3cAA	textfile	2	TRUE
rs6130609	C	G	C	G	-0.0103184	-0.0025	0.190034	0.2075	FALSE	TRUE	FALSE	ebi-a-GCST005038	20	43033095	0.0074	360838	0.7405	Allergic disease (asthma, hay fever or eczema) || id:ebi-a-GCST005038	Allergic disease (asthma, hay fever or eczema)	Allergic disease (asthma, hay fever or eczema) || ||	TRUE	igd	89714	0.00223292	3.82e-06	exposure	TRUE	reported	Bk3cAA	textfile	2	TRUE
rs62055389	G	T	G	T	-0.0139716	-0.0167	0.0872412	0.94048	FALSE	FALSE	FALSE	ebi-a-GCST005038	16	30187673	0.0118	360838	0.1546	Allergic disease (asthma, hay fever or eczema) || id:ebi-a-GCST005038	Allergic disease (asthma, hay fever or eczema)	Allergic disease (asthma, hay fever or eczema) || ||	TRUE	igd	89714	0.00321154	1.36e-05	exposure	TRUE	reported	Bk3cAA	textfile	2	TRUE
rs62208003	G	A	G	A	0.0254917	-0.0115	0.0223098	0.98129	FALSE	FALSE	FALSE	ebi-a-GCST005038	20	62043227	0.0208	360838	0.5823	Allergic disease (asthma, hay fever or eczema) || id:ebi-a-GCST005038	Allergic disease (asthma, hay fever or eczema)	Allergic disease (asthma, hay fever or eczema) || ||	TRUE	igd	89714	0.00591581	1.64e-05	exposure	TRUE	reported	Bk3cAA	textfile	2	TRUE
rs62477305	T	A	T	A	0.0201649	-0.0032	0.0448565	0.02891	FALSE	TRUE	FALSE	ebi-a-GCST005038	7	114935274	0.0142	360838	0.8199	Allergic disease (asthma, hay fever or eczema) || id:ebi-a-GCST005038	Allergic disease (asthma, hay fever or eczema)	Allergic disease (asthma, hay fever or eczema) || ||	TRUE	igd	89714	0.00425824	2.19e-06	exposure	TRUE	reported	Bk3cAA	textfile	2	TRUE
rs62496164	T	C	T	C	0.0283802	-0.0281	0.0217623	0.02211	FALSE	FALSE	FALSE	ebi-a-GCST005038	8	9288470	0.0224	360838	0.2107	Allergic disease (asthma, hay fever or eczema) || id:ebi-a-GCST005038	Allergic disease (asthma, hay fever or eczema)	Allergic disease (asthma, hay fever or eczema) || ||	TRUE	igd	89714	0.00632286	7.18e-06	exposure	TRUE	reported	Bk3cAA	textfile	2	TRUE
rs6881290	C	T	C	T	0.00745342	0.0033	0.416131	0.6173	FALSE	FALSE	FALSE	ebi-a-GCST005038	5	11147494	0.0058	360838	0.5651	Allergic disease (asthma, hay fever or eczema) || id:ebi-a-GCST005038	Allergic disease (asthma, hay fever or eczema)	Allergic disease (asthma, hay fever or eczema) || ||	TRUE	igd	89714	0.00177421	2.66e-05	exposure	TRUE	reported	Bk3cAA	textfile	2	TRUE
rs689896	G	C	G	C	0.0076189	0.0059	0.362312	0.3486	FALSE	TRUE	FALSE	ebi-a-GCST005038	18	74078911	0.0062	360838	0.3403	Allergic disease (asthma, hay fever or eczema) || id:ebi-a-GCST005038	Allergic disease (asthma, hay fever or eczema)	Allergic disease (asthma, hay fever or eczema) || ||	TRUE	igd	89714	0.00182037	2.85e-05	exposure	TRUE	reported	Bk3cAA	textfile	2	TRUE
rs6914902	C	A	C	A	0.0102618	-0.0034	0.149032	0.8333	FALSE	FALSE	FALSE	ebi-a-GCST005038	6	139021524	0.0082	360838	0.6817	Allergic disease (asthma, hay fever or eczema) || id:ebi-a-GCST005038	Allergic disease (asthma, hay fever or eczema)	Allergic disease (asthma, hay fever or eczema) || ||	TRUE	igd	89714	0.00248621	3.67e-05	exposure	TRUE	reported	Bk3cAA	textfile	2	TRUE
rs7082468	A	G	A	G	-0.00849508	0.0022	0.321092	0.3554	FALSE	FALSE	FALSE	ebi-a-GCST005038	10	50486727	0.0062	360838	0.7272	Allergic disease (asthma, hay fever or eczema) || id:ebi-a-GCST005038	Allergic disease (asthma, hay fever or eczema)	Allergic disease (asthma, hay fever or eczema) || ||	TRUE	igd	89714	0.00187987	6.22e-06	exposure	TRUE	reported	Bk3cAA	textfile	2	TRUE
rs7204542	G	C	G	C	0.00922209	-0.0021	0.308169	0.352	FALSE	TRUE	FALSE	ebi-a-GCST005038	16	718514	0.0069	360838	0.7651	Allergic disease (asthma, hay fever or eczema) || id:ebi-a-GCST005038	Allergic disease (asthma, hay fever or eczema)	Allergic disease (asthma, hay fever or eczema) || ||	TRUE	igd	89714	0.00196696	2.76e-06	exposure	TRUE	reported	Bk3cAA	textfile	2	TRUE
rs72679121	A	G	A	G	0.0123806	-0.0078	0.0925203	0.1037	FALSE	FALSE	FALSE	ebi-a-GCST005038	1	66625369	0.0098	360838	0.425	Allergic disease (asthma, hay fever or eczema) || id:ebi-a-GCST005038	Allergic disease (asthma, hay fever or eczema)	Allergic disease (asthma, hay fever or eczema) || ||	TRUE	igd	89714	0.00303411	4.5e-05	exposure	TRUE	reported	Bk3cAA	textfile	2	TRUE
rs72726054	G	C	G	C	-0.0115428	0.0159	0.125096	0.09864	FALSE	TRUE	FALSE	ebi-a-GCST005038	9	38072104	0.0089	360838	0.0747205	Allergic disease (asthma, hay fever or eczema) || id:ebi-a-GCST005038	Allergic disease (asthma, hay fever or eczema)	Allergic disease (asthma, hay fever or eczema) || ||	TRUE	igd	89714	0.0026655	1.49e-05	exposure	TRUE	reported	Bk3cAA	textfile	2	TRUE
rs72760330	C	T	C	T	0.0314433	0.0119	0.014088	0.97449	FALSE	FALSE	FALSE	ebi-a-GCST005038	15	84192374	0.0238	360838	0.6152	Allergic disease (asthma, hay fever or eczema) || id:ebi-a-GCST005038	Allergic disease (asthma, hay fever or eczema)	Allergic disease (asthma, hay fever or eczema) || ||	TRUE	igd	89714	0.00757947	3.35e-05	exposure	TRUE	reported	Bk3cAA	textfile	2	TRUE
rs72896141	A	G	A	G	0.0117965	-0.012	0.108101	0.09184	FALSE	FALSE	FALSE	ebi-a-GCST005038	11	5845481	0.0101	360838	0.2337	Allergic disease (asthma, hay fever or eczema) || id:ebi-a-GCST005038	Allergic disease (asthma, hay fever or eczema)	Allergic disease (asthma, hay fever or eczema) || ||	TRUE	igd	89714	0.00290823	4.99e-05	exposure	TRUE	reported	Bk3cAA	textfile	2	TRUE
rs73214167	C	A	C	A	-0.00875473	0.0171	0.247631	0.7993	FALSE	FALSE	FALSE	ebi-a-GCST005038	12	121476099	0.0067	360838	0.0110101	Allergic disease (asthma, hay fever or eczema) || id:ebi-a-GCST005038	Allergic disease (asthma, hay fever or eczema)	Allergic disease (asthma, hay fever or eczema) || ||	TRUE	igd	89714	0.00203417	1.68e-05	exposure	TRUE	reported	Bk3cAA	textfile	2	TRUE
rs73360100	C	T	C	T	-0.00848229	0.0067	0.250511	0.7517	FALSE	FALSE	FALSE	ebi-a-GCST005038	21	41403037	0.0068	360838	0.3249	Allergic disease (asthma, hay fever or eczema) || id:ebi-a-GCST005038	Allergic disease (asthma, hay fever or eczema)	Allergic disease (asthma, hay fever or eczema) || ||	TRUE	igd	89714	0.00203355	3.03e-05	exposure	TRUE	reported	Bk3cAA	textfile	2	TRUE
rs7336192	C	T	C	T	-0.00726867	-0.0083	0.442393	0.5255	FALSE	FALSE	FALSE	ebi-a-GCST005038	13	53911048	0.0058	360838	0.154	Allergic disease (asthma, hay fever or eczema) || id:ebi-a-GCST005038	Allergic disease (asthma, hay fever or eczema)	Allergic disease (asthma, hay fever or eczema) || ||	TRUE	igd	89714	0.00177597	4.27e-05	exposure	TRUE	reported	Bk3cAA	textfile	2	TRUE
rs74405153	A	G	A	G	-0.0228533	0.0221	0.0257119	0.01871	FALSE	FALSE	FALSE	ebi-a-GCST005038	2	208711524	0.019	360838	0.2454	Allergic disease (asthma, hay fever or eczema) || id:ebi-a-GCST005038	Allergic disease (asthma, hay fever or eczema)	Allergic disease (asthma, hay fever or eczema) || ||	TRUE	igd	89714	0.00563455	5e-05	exposure	TRUE	reported	Bk3cAA	textfile	2	TRUE
rs74639782	T	A	T	A	0.012535	-0.0083	0.089228	0.09014	FALSE	TRUE	FALSE	ebi-a-GCST005038	2	144885367	0.0105	360838	0.4276	Allergic disease (asthma, hay fever or eczema) || id:ebi-a-GCST005038	Allergic disease (asthma, hay fever or eczema)	Allergic disease (asthma, hay fever or eczema) || ||	TRUE	igd	89714	0.00307039	4.46e-05	exposure	TRUE	reported	Bk3cAA	textfile	2	TRUE
rs76879415	T	C	T	C	-0.0226667	-0.0281	0.0269579	0.0119	FALSE	FALSE	FALSE	ebi-a-GCST005038	10	87990995	0.0202	360838	0.1642	Allergic disease (asthma, hay fever or eczema) || id:ebi-a-GCST005038	Allergic disease (asthma, hay fever or eczema)	Allergic disease (asthma, hay fever or eczema) || ||	TRUE	igd	89714	0.00540836	2.78e-05	exposure	TRUE	reported	Bk3cAA	textfile	2	TRUE
rs772112	A	T	A	T	0.0113452	-0.007	0.131263	0.1633	FALSE	TRUE	FALSE	ebi-a-GCST005038	17	33621127	0.0092	360838	0.4491	Allergic disease (asthma, hay fever or eczema) || id:ebi-a-GCST005038	Allergic disease (asthma, hay fever or eczema)	Allergic disease (asthma, hay fever or eczema) || ||	TRUE	igd	89714	0.00264721	1.82e-05	exposure	TRUE	reported	Bk3cAA	textfile	2	TRUE
rs77309795	A	C	A	C	0.0292122	-0.0067	0.0155521	0.01701	FALSE	FALSE	FALSE	ebi-a-GCST005038	7	73663178	0.0244	360838	0.784599	Allergic disease (asthma, hay fever or eczema) || id:ebi-a-GCST005038	Allergic disease (asthma, hay fever or eczema)	Allergic disease (asthma, hay fever or eczema) || ||	TRUE	igd	89714	0.00711909	4.08e-05	exposure	TRUE	reported	Bk3cAA	textfile	2	TRUE
rs77805523	T	G	T	G	0.0193191	-0.0154	0.0576392	0.06122	FALSE	FALSE	FALSE	ebi-a-GCST005038	6	144834312	0.0125	360838	0.22	Allergic disease (asthma, hay fever or eczema) || id:ebi-a-GCST005038	Allergic disease (asthma, hay fever or eczema)	Allergic disease (asthma, hay fever or eczema) || ||	TRUE	igd	89714	0.00379766	3.64e-07	exposure	TRUE	reported	Bk3cAA	textfile	2	TRUE
rs79498641	G	A	G	A	-0.0277196	-0.0255	0.0229563	0.98299	FALSE	FALSE	FALSE	ebi-a-GCST005038	8	134855286	0.0203	360838	0.2104	Allergic disease (asthma, hay fever or eczema) || id:ebi-a-GCST005038	Allergic disease (asthma, hay fever or eczema)	Allergic disease (asthma, hay fever or eczema) || ||	TRUE	igd	89714	0.00583247	2.01e-06	exposure	TRUE	reported	Bk3cAA	textfile	2	TRUE
rs79519537	C	T	C	T	-0.0217882	-0.008	0.0289475	0.98299	FALSE	FALSE	FALSE	ebi-a-GCST005038	14	34720312	0.0178	360838	0.652701	Allergic disease (asthma, hay fever or eczema) || id:ebi-a-GCST005038	Allergic disease (asthma, hay fever or eczema)	Allergic disease (asthma, hay fever or eczema) || ||	TRUE	igd	89714	0.00520882	2.88e-05	exposure	TRUE	reported	Bk3cAA	textfile	2	TRUE
rs79780845	C	T	C	T	0.0247413	0.0375	0.0226911	0.98469	FALSE	FALSE	FALSE	ebi-a-GCST005038	7	104247958	0.0201	360838	0.0623405	Allergic disease (asthma, hay fever or eczema) || id:ebi-a-GCST005038	Allergic disease (asthma, hay fever or eczema)	Allergic disease (asthma, hay fever or eczema) || ||	TRUE	igd	89714	0.0059315	3.03e-05	exposure	TRUE	reported	Bk3cAA	textfile	2	TRUE
rs8006552	C	G	C	G	0.0124305	0.0073	0.15964	0.1531	FALSE	TRUE	FALSE	ebi-a-GCST005038	14	67294069	0.0081	360838	0.369	Allergic disease (asthma, hay fever or eczema) || id:ebi-a-GCST005038	Allergic disease (asthma, hay fever or eczema)	Allergic disease (asthma, hay fever or eczema) || ||	TRUE	igd	89714	0.00244429	3.67e-07	exposure	TRUE	reported	Bk3cAA	textfile	2	TRUE
rs876462	G	T	G	T	-0.00799968	-0.0088	0.374342	0.5918	FALSE	FALSE	FALSE	ebi-a-GCST005038	2	37515880	0.0059	360838	0.1387	Allergic disease (asthma, hay fever or eczema) || id:ebi-a-GCST005038	Allergic disease (asthma, hay fever or eczema)	Allergic disease (asthma, hay fever or eczema) || ||	TRUE	igd	89714	0.00181056	9.96e-06	exposure	TRUE	reported	Bk3cAA	textfile	2	TRUE
rs884258	C	T	C	T	-0.00785979	0.0048	0.32307	0.6837	FALSE	FALSE	FALSE	ebi-a-GCST005038	9	107057177	0.0062	360838	0.4438	Allergic disease (asthma, hay fever or eczema) || id:ebi-a-GCST005038	Allergic disease (asthma, hay fever or eczema)	Allergic disease (asthma, hay fever or eczema) || ||	TRUE	igd	89714	0.00189426	3.34e-05	exposure	TRUE	reported	Bk3cAA	textfile	2	TRUE
rs914186	A	G	A	G	0.00772703	0.01	0.339941	0.3605	FALSE	FALSE	FALSE	ebi-a-GCST005038	21	42619657	0.0061	360838	0.0998389	Allergic disease (asthma, hay fever or eczema) || id:ebi-a-GCST005038	Allergic disease (asthma, hay fever or eczema)	Allergic disease (asthma, hay fever or eczema) || ||	TRUE	igd	89714	0.00186074	3.29e-05	exposure	TRUE	reported	Bk3cAA	textfile	2	TRUE
rs9368351	T	A	T	A	0.0301738	0.0617	0.0147391	0.02211	FALSE	TRUE	FALSE	ebi-a-GCST005038	6	21808192	0.0241	360838	0.0102901	Allergic disease (asthma, hay fever or eczema) || id:ebi-a-GCST005038	Allergic disease (asthma, hay fever or eczema)	Allergic disease (asthma, hay fever or eczema) || ||	TRUE	igd	89714	0.00733453	3.89e-05	exposure	TRUE	reported	Bk3cAA	textfile	2	TRUE
rs9530332	G	T	G	T	0.00769591	0.0108	0.345461	0.6395	FALSE	FALSE	FALSE	ebi-a-GCST005038	13	75070201	0.006	360838	0.0718307	Allergic disease (asthma, hay fever or eczema) || id:ebi-a-GCST005038	Allergic disease (asthma, hay fever or eczema)	Allergic disease (asthma, hay fever or eczema) || ||	TRUE	igd	89714	0.00184866	3.14e-05	exposure	TRUE	reported	Bk3cAA	textfile	2	TRUE

## Sheet: TableS8
Table S8. Detail Information of the Genetic Variants in the MR Analysis of SHS and Type 2 Diabetes
SNP	effect_allele.exposure	other_allele.exposure	effect_allele.outcome	other_allele.outcome	beta.exposure	beta.outcome	eaf.exposure	eaf.outcome	remove	palindromic	ambiguous	id.outcome	chr	pos	se.outcome	samplesize.outcome	pval.outcome	outcome	originalname.outcome	outcome.deprecated	mr_keep.outcome	data_source.outcome	samplesize.exposure	se.exposure	pval.exposure	exposure	mr_keep.exposure	pval_origin.exposure	id.exposure	data_source.exposure	action	mr_keep
rs10009088	A	G	A	G	-0.00764226	-0.0185	0.464013	0.4632	FALSE	FALSE	FALSE	ebi-a-GCST005413	4	180336832	0.0157	70127	0.24	Type 2 diabetes || id:ebi-a-GCST005413	Type 2 diabetes	Type 2 diabetes || ||	TRUE	igd	89714	0.00176045	1.42e-05	exposure	TRUE	reported	Bk3cAA	textfile	2	TRUE
rs10219378	T	C	T	C	-0.00945261	0.0081	0.190195	0.1932	FALSE	FALSE	FALSE	ebi-a-GCST005413	11	86339724	0.0198	70127	0.6834	Type 2 diabetes || id:ebi-a-GCST005413	Type 2 diabetes	Type 2 diabetes || ||	TRUE	igd	89714	0.0022387	2.42e-05	exposure	TRUE	reported	Bk3cAA	textfile	2	TRUE
rs10945133	A	T	A	T	-0.00785951	0.0122	0.313689	0.3018	FALSE	TRUE	FALSE	ebi-a-GCST005413	6	69354524	0.0171	70127	0.4769	Type 2 diabetes || id:ebi-a-GCST005413	Type 2 diabetes	Type 2 diabetes || ||	TRUE	igd	89714	0.00188914	3.18e-05	exposure	TRUE	reported	Bk3cAA	textfile	2	TRUE
rs112169681	A	G	A	G	0.030187	0.1539	0.0169427	0.0151	FALSE	FALSE	FALSE	ebi-a-GCST005413	7	70641982	0.0695	70127	0.0267602	Type 2 diabetes || id:ebi-a-GCST005413	Type 2 diabetes	Type 2 diabetes || ||	TRUE	igd	89714	0.00676279	8.07e-06	exposure	TRUE	reported	Bk3cAA	textfile	2	TRUE
rs114134538	T	C	T	C	0.0403285	-0.0417	0.00944719	0.0106	FALSE	FALSE	FALSE	ebi-a-GCST005413	6	41851676	0.2146	70127	0.8458	Type 2 diabetes || id:ebi-a-GCST005413	Type 2 diabetes	Type 2 diabetes || ||	TRUE	igd	89714	0.00973382	3.43e-05	exposure	TRUE	reported	Bk3cAA	textfile	2	TRUE
rs116249622	T	C	T	C	-0.0288803	-0.0162	0.0180067	0.0211	FALSE	FALSE	FALSE	ebi-a-GCST005413	3	190482826	0.0622	70127	0.7945	Type 2 diabetes || id:ebi-a-GCST005413	Type 2 diabetes	Type 2 diabetes || ||	TRUE	igd	89714	0.00697431	3.46e-05	exposure	TRUE	reported	Bk3cAA	textfile	2	TRUE
rs117410926	G	A	G	A	-0.0415391	0.0964	0.00888031	0.9886	FALSE	FALSE	FALSE	ebi-a-GCST005413	15	47979695	0.0761	70127	0.2053	Type 2 diabetes || id:ebi-a-GCST005413	Type 2 diabetes	Type 2 diabetes || ||	TRUE	igd	89714	0.00945298	1.11e-05	exposure	TRUE	reported	Bk3cAA	textfile	2	TRUE
rs117514024	T	G	T	G	0.00909136	0.0302	0.189881	0.1914	FALSE	FALSE	FALSE	ebi-a-GCST005413	22	49534383	0.0211	70127	0.152	Type 2 diabetes || id:ebi-a-GCST005413	Type 2 diabetes	Type 2 diabetes || ||	TRUE	igd	89714	0.00222923	4.54e-05	exposure	TRUE	reported	Bk3cAA	textfile	2	TRUE
rs117858056	A	G	A	G	-0.0212002	-0.1404	0.0362675	0.0387	FALSE	FALSE	FALSE	ebi-a-GCST005413	6	149289638	0.0452	70127	0.001884	Type 2 diabetes || id:ebi-a-GCST005413	Type 2 diabetes	Type 2 diabetes || ||	TRUE	igd	89714	0.00484085	1.19e-05	exposure	TRUE	reported	Bk3cAA	textfile	2	TRUE
rs118098194	T	C	T	C	0.0298263	-0.143	0.0201729	0.0145	FALSE	FALSE	FALSE	ebi-a-GCST005413	21	33944718	0.0839	70127	0.0881597	Type 2 diabetes || id:ebi-a-GCST005413	Type 2 diabetes	Type 2 diabetes || ||	TRUE	igd	89714	0.00655698	5.4e-06	exposure	TRUE	reported	Bk3cAA	textfile	2	TRUE
rs118146115	G	A	G	A	-0.0131471	-0.0743	0.0938635	0.8956	FALSE	FALSE	FALSE	ebi-a-GCST005413	8	22116219	0.0324	70127	0.0218198	Type 2 diabetes || id:ebi-a-GCST005413	Type 2 diabetes	Type 2 diabetes || ||	TRUE	igd	89714	0.00311966	2.51e-05	exposure	TRUE	reported	Bk3cAA	textfile	2	TRUE
rs12041866	T	C	T	C	0.0139379	-0.0276	0.0802328	0.0818	FALSE	FALSE	FALSE	ebi-a-GCST005413	1	60484531	0.0289	70127	0.3409	Type 2 diabetes || id:ebi-a-GCST005413	Type 2 diabetes	Type 2 diabetes || ||	TRUE	igd	89714	0.00324288	1.73e-05	exposure	TRUE	reported	Bk3cAA	textfile	2	TRUE
rs12105711	G	T	G	T	0.00874329	-0.0128	0.368941	0.6292	FALSE	FALSE	FALSE	ebi-a-GCST005413	2	60736985	0.0167	70127	0.4438	Type 2 diabetes || id:ebi-a-GCST005413	Type 2 diabetes	Type 2 diabetes || ||	TRUE	igd	89714	0.00184062	2.04e-06	exposure	TRUE	reported	Bk3cAA	textfile	2	TRUE
rs12409184	C	T	C	T	-0.00854806	0.0014	0.248688	0.7512	FALSE	FALSE	FALSE	ebi-a-GCST005413	1	114055488	0.0186	70127	0.94	Type 2 diabetes || id:ebi-a-GCST005413	Type 2 diabetes	Type 2 diabetes || ||	TRUE	igd	89714	0.00207888	3.93e-05	exposure	TRUE	reported	Bk3cAA	textfile	2	TRUE
rs12484068	T	C	T	C	0.00904834	0.0016	0.205871	0.2102	FALSE	FALSE	FALSE	ebi-a-GCST005413	22	51099862	0.0211	70127	0.9379	Type 2 diabetes || id:ebi-a-GCST005413	Type 2 diabetes	Type 2 diabetes || ||	TRUE	igd	89714	0.00216889	3.02e-05	exposure	TRUE	reported	Bk3cAA	textfile	2	TRUE
rs12493295	G	T	G	T	0.016262	-0.0016	0.0537133	0.9467	FALSE	FALSE	FALSE	ebi-a-GCST005413	3	16679114	0.0359	70127	0.965	Type 2 diabetes || id:ebi-a-GCST005413	Type 2 diabetes	Type 2 diabetes || ||	TRUE	igd	89714	0.00388067	2.79e-05	exposure	TRUE	reported	Bk3cAA	textfile	2	TRUE
rs1262928	A	T	A	T	-0.00811472	-0.0203	0.332231	0.3293	FALSE	TRUE	FALSE	ebi-a-GCST005413	6	16806082	0.0172	70127	0.2367	Type 2 diabetes || id:ebi-a-GCST005413	Type 2 diabetes	Type 2 diabetes || ||	TRUE	igd	89714	0.00188608	1.69e-05	exposure	TRUE	reported	Bk3cAA	textfile	2	TRUE
rs12765304	T	C	T	C	0.00867476	0.0095	0.232411	0.2344	FALSE	FALSE	FALSE	ebi-a-GCST005413	10	7631014	0.0186	70127	0.6108	Type 2 diabetes || id:ebi-a-GCST005413	Type 2 diabetes	Type 2 diabetes || ||	TRUE	igd	89714	0.00210372	3.73e-05	exposure	TRUE	reported	Bk3cAA	textfile	2	TRUE
rs12866922	A	G	A	G	0.0252359	-0.0276	0.023507	0.0246	FALSE	FALSE	FALSE	ebi-a-GCST005413	13	110066103	0.0508	70127	0.5877	Type 2 diabetes || id:ebi-a-GCST005413	Type 2 diabetes	Type 2 diabetes || ||	TRUE	igd	89714	0.00578864	1.3e-05	exposure	TRUE	reported	Bk3cAA	textfile	2	TRUE
rs138858192	A	G	A	G	0.0430825	-0.1111	0.0073634	0.0143	FALSE	FALSE	FALSE	ebi-a-GCST005413	15	79099986	0.0869	70127	0.2013	Type 2 diabetes || id:ebi-a-GCST005413	Type 2 diabetes	Type 2 diabetes || ||	TRUE	igd	89714	0.0104699	3.88e-05	exposure	TRUE	reported	Bk3cAA	textfile	2	TRUE
rs140647724	G	A	G	A	0.0437941	0.0374	0.00760469	0.9915	FALSE	FALSE	FALSE	ebi-a-GCST005413	19	20290042	0.0996	70127	0.7071	Type 2 diabetes || id:ebi-a-GCST005413	Type 2 diabetes	Type 2 diabetes || ||	TRUE	igd	89714	0.0105942	3.57e-05	exposure	TRUE	reported	Bk3cAA	textfile	2	TRUE
rs142563889	A	G	A	G	-0.0343881	-0.0532	0.0147267	0.015	FALSE	FALSE	FALSE	ebi-a-GCST005413	13	23278334	0.0704	70127	0.4501	Type 2 diabetes || id:ebi-a-GCST005413	Type 2 diabetes	Type 2 diabetes || ||	TRUE	igd	89714	0.00745485	3.98e-06	exposure	TRUE	reported	Bk3cAA	textfile	2	TRUE
rs143255283	C	T	C	T	0.0169392	0.0214	0.0481414	0.9446	FALSE	FALSE	FALSE	ebi-a-GCST005413	7	147431844	0.0354	70127	0.5463	Type 2 diabetes || id:ebi-a-GCST005413	Type 2 diabetes	Type 2 diabetes || ||	TRUE	igd	89714	0.00412782	4.07e-05	exposure	TRUE	reported	Bk3cAA	textfile	2	TRUE
rs144479774	A	G	A	G	0.0583193	-0.0197	0.0047649	0.0056	FALSE	FALSE	FALSE	ebi-a-GCST005413	3	122728248	0.1116	70127	0.8596	Type 2 diabetes || id:ebi-a-GCST005413	Type 2 diabetes	Type 2 diabetes || ||	TRUE	igd	89714	0.0129703	6.92e-06	exposure	TRUE	reported	Bk3cAA	textfile	2	TRUE
rs1458176	T	C	T	C	0.0080669	0.0084	0.450444	0.4349	FALSE	FALSE	FALSE	ebi-a-GCST005413	12	41777144	0.0158	70127	0.5974	Type 2 diabetes || id:ebi-a-GCST005413	Type 2 diabetes	Type 2 diabetes || ||	TRUE	igd	89714	0.00175604	4.36e-06	exposure	TRUE	reported	Bk3cAA	textfile	2	TRUE
rs147567945	A	G	A	G	0.0194716	-0.0214	0.039827	0.0396	FALSE	FALSE	FALSE	ebi-a-GCST005413	7	47544762	0.0458	70127	0.6398	Type 2 diabetes || id:ebi-a-GCST005413	Type 2 diabetes	Type 2 diabetes || ||	TRUE	igd	89714	0.00470387	3.48e-05	exposure	TRUE	reported	Bk3cAA	textfile	2	TRUE
rs148904098	C	G	C	G	0.0326451	-0.0815	0.0151067	0.0153	FALSE	TRUE	FALSE	ebi-a-GCST005413	22	25249949	0.0804	70127	0.3109	Type 2 diabetes || id:ebi-a-GCST005413	Type 2 diabetes	Type 2 diabetes || ||	TRUE	igd	89714	0.00759825	1.74e-05	exposure	TRUE	reported	Bk3cAA	textfile	2	TRUE
rs149651312	G	C	G	C	0.0381334	0.077	0.0117592	0.0115	FALSE	TRUE	FALSE	ebi-a-GCST005413	6	160595479	0.0781	70127	0.3242	Type 2 diabetes || id:ebi-a-GCST005413	Type 2 diabetes	Type 2 diabetes || ||	TRUE	igd	89714	0.00835709	5.05e-06	exposure	TRUE	reported	Bk3cAA	textfile	2	TRUE
rs150100064	C	T	C	T	0.0288195	-0.0187	0.020231	0.9771	FALSE	FALSE	FALSE	ebi-a-GCST005413	3	96018959	0.0526	70127	0.721601	Type 2 diabetes || id:ebi-a-GCST005413	Type 2 diabetes	Type 2 diabetes || ||	TRUE	igd	89714	0.00671373	1.77e-05	exposure	TRUE	reported	Bk3cAA	textfile	2	TRUE
rs150689049	A	G	A	G	0.0322386	0.1619	0.0145037	0.0136	FALSE	FALSE	FALSE	ebi-a-GCST005413	13	23446586	0.0791	70127	0.0407399	Type 2 diabetes || id:ebi-a-GCST005413	Type 2 diabetes	Type 2 diabetes || ||	TRUE	igd	89714	0.00765178	2.52e-05	exposure	TRUE	reported	Bk3cAA	textfile	2	TRUE
rs1714946	G	A	G	A	0.0138888	0.0356	0.0894473	0.9069	FALSE	FALSE	FALSE	ebi-a-GCST005413	2	235265207	0.0284	70127	0.2098	Type 2 diabetes || id:ebi-a-GCST005413	Type 2 diabetes	Type 2 diabetes || ||	TRUE	igd	89714	0.00313598	9.49e-06	exposure	TRUE	reported	Bk3cAA	textfile	2	TRUE
rs189879813	T	G	T	G	0.0292588	0.0949	0.0165783	0.0106	FALSE	FALSE	FALSE	ebi-a-GCST005413	4	69058096	0.0875	70127	0.2777	Type 2 diabetes || id:ebi-a-GCST005413	Type 2 diabetes	Type 2 diabetes || ||	TRUE	igd	89714	0.00705273	3.35e-05	exposure	TRUE	reported	Bk3cAA	textfile	2	TRUE
rs192463148	T	A	T	A	0.0266253	0.1062	0.0195525	0.019	FALSE	TRUE	FALSE	ebi-a-GCST005413	2	213744121	0.061	70127	0.0816808	Type 2 diabetes || id:ebi-a-GCST005413	Type 2 diabetes	Type 2 diabetes || ||	TRUE	igd	89714	0.00643949	3.56e-05	exposure	TRUE	reported	Bk3cAA	textfile	2	TRUE
rs1993415	G	C	G	C	0.00829699	-0.0306	0.253389	0.2604	FALSE	TRUE	FALSE	ebi-a-GCST005413	10	63400853	0.0178	70127	0.0863197	Type 2 diabetes || id:ebi-a-GCST005413	Type 2 diabetes	Type 2 diabetes || ||	TRUE	igd	89714	0.00201769	3.92e-05	exposure	TRUE	reported	Bk3cAA	textfile	2	TRUE
rs2031468	C	T	C	T	0.00757944	0.006	0.376089	0.6222	FALSE	FALSE	FALSE	ebi-a-GCST005413	10	131923448	0.0174	70127	0.7311	Type 2 diabetes || id:ebi-a-GCST005413	Type 2 diabetes	Type 2 diabetes || ||	TRUE	igd	89714	0.00181432	2.95e-05	exposure	TRUE	reported	Bk3cAA	textfile	2	TRUE
rs2069408	G	A	G	A	-0.00839198	0.0073	0.340928	0.6733	FALSE	FALSE	FALSE	ebi-a-GCST005413	12	56364321	0.0168	70127	0.663201	Type 2 diabetes || id:ebi-a-GCST005413	Type 2 diabetes	Type 2 diabetes || ||	TRUE	igd	89714	0.00184948	5.7e-06	exposure	TRUE	reported	Bk3cAA	textfile	2	TRUE
rs207008	G	T	G	T	-0.0195589	0.0012	0.058118	0.9412	FALSE	FALSE	FALSE	ebi-a-GCST005413	21	18735936	0.0341	70127	0.9718	Type 2 diabetes || id:ebi-a-GCST005413	Type 2 diabetes	Type 2 diabetes || ||	TRUE	igd	89714	0.00375031	1.84e-07	exposure	TRUE	reported	Bk3cAA	textfile	2	TRUE
rs2296498	G	A	G	A	-0.0113163	-0.0442	0.114016	0.8814	FALSE	FALSE	FALSE	ebi-a-GCST005413	13	95096111	0.0247	70127	0.0730197	Type 2 diabetes || id:ebi-a-GCST005413	Type 2 diabetes	Type 2 diabetes || ||	TRUE	igd	89714	0.00276525	4.27e-05	exposure	TRUE	reported	Bk3cAA	textfile	2	TRUE
rs2683122	C	A	C	A	-0.00719049	0.0005	0.465836	0.5346	FALSE	FALSE	FALSE	ebi-a-GCST005413	15	36024804	0.016	70127	0.9732	Type 2 diabetes || id:ebi-a-GCST005413	Type 2 diabetes	Type 2 diabetes || ||	TRUE	igd	89714	0.00177068	4.89e-05	exposure	TRUE	reported	Bk3cAA	textfile	2	TRUE
rs2765837	A	G	A	G	0.0127686	0.0308	0.120364	0.1168	FALSE	FALSE	FALSE	ebi-a-GCST005413	10	21034317	0.0247	70127	0.2121	Type 2 diabetes || id:ebi-a-GCST005413	Type 2 diabetes	Type 2 diabetes || ||	TRUE	igd	89714	0.00272239	2.73e-06	exposure	TRUE	reported	Bk3cAA	textfile	2	TRUE
rs2847178	T	C	T	C	0.00882033	-0.0034	0.365843	0.358	FALSE	FALSE	FALSE	ebi-a-GCST005413	11	105877624	0.0164	70127	0.8371	Type 2 diabetes || id:ebi-a-GCST005413	Type 2 diabetes	Type 2 diabetes || ||	TRUE	igd	89714	0.00183024	1.44e-06	exposure	TRUE	reported	Bk3cAA	textfile	2	TRUE
rs3093540	A	G	A	G	-0.0184646	0.0545	0.0463158	0.064	FALSE	FALSE	FALSE	ebi-a-GCST005413	6	31539010	0.0363	70127	0.1338	Type 2 diabetes || id:ebi-a-GCST005413	Type 2 diabetes	Type 2 diabetes || ||	TRUE	igd	89714	0.004175	9.76e-06	exposure	TRUE	reported	Bk3cAA	textfile	2	TRUE
rs3106532	A	C	A	C	0.0121055	0.0612	0.106488	0.1119	FALSE	FALSE	FALSE	ebi-a-GCST005413	8	131259140	0.025	70127	0.0145399	Type 2 diabetes || id:ebi-a-GCST005413	Type 2 diabetes	Type 2 diabetes || ||	TRUE	igd	89714	0.00284134	2.04e-05	exposure	TRUE	reported	Bk3cAA	textfile	2	TRUE
rs35385779	T	A	T	A	0.00794077	-0.011	0.365353	0.3749	FALSE	TRUE	FALSE	ebi-a-GCST005413	3	196071832	0.0165	70127	0.5049	Type 2 diabetes || id:ebi-a-GCST005413	Type 2 diabetes	Type 2 diabetes || ||	TRUE	igd	89714	0.00182508	1.36e-05	exposure	TRUE	reported	Bk3cAA	textfile	2	TRUE
rs3739699	A	G	A	G	0.00727057	0.0019	0.496407	0.487	FALSE	FALSE	FALSE	ebi-a-GCST005413	9	114798940	0.0159	70127	0.9032	Type 2 diabetes || id:ebi-a-GCST005413	Type 2 diabetes	Type 2 diabetes || ||	TRUE	igd	89714	0.00176661	3.87e-05	exposure	TRUE	reported	Bk3cAA	textfile	2	TRUE
rs3825941	A	G	A	G	0.00829075	-0.0326	0.257769	0.2623	FALSE	FALSE	FALSE	ebi-a-GCST005413	15	74317362	0.0182	70127	0.0735106	Type 2 diabetes || id:ebi-a-GCST005413	Type 2 diabetes	Type 2 diabetes || ||	TRUE	igd	89714	0.00201638	3.93e-05	exposure	TRUE	reported	Bk3cAA	textfile	2	TRUE
rs3897921	T	G	T	G	-0.00753564	-0.0169	0.430998	0.4417	FALSE	FALSE	FALSE	ebi-a-GCST005413	3	101703056	0.0159	70127	0.2859	Type 2 diabetes || id:ebi-a-GCST005413	Type 2 diabetes	Type 2 diabetes || ||	TRUE	igd	89714	0.00177005	2.07e-05	exposure	TRUE	reported	Bk3cAA	textfile	2	TRUE
rs4131945	T	G	T	G	-0.00740657	0.002	0.486291	0.4913	FALSE	FALSE	FALSE	ebi-a-GCST005413	16	54862861	0.0162	70127	0.9023	Type 2 diabetes || id:ebi-a-GCST005413	Type 2 diabetes	Type 2 diabetes || ||	TRUE	igd	89714	0.00177911	3.14e-05	exposure	TRUE	reported	Bk3cAA	textfile	2	TRUE
rs4433952	T	A	T	A	0.00779841	-0.0108	0.431419	0.4299	FALSE	TRUE	TRUE	ebi-a-GCST005413	2	238114802	0.0163	70127	0.5088	Type 2 diabetes || id:ebi-a-GCST005413	Type 2 diabetes	Type 2 diabetes || ||	TRUE	igd	89714	0.00181535	1.74e-05	exposure	TRUE	reported	Bk3cAA	textfile	2	FALSE
rs4688298	T	C	T	C	0.0139914	0.0087	0.0741433	0.0759	FALSE	FALSE	FALSE	ebi-a-GCST005413	3	62460883	0.0308	70127	0.778099	Type 2 diabetes || id:ebi-a-GCST005413	Type 2 diabetes	Type 2 diabetes || ||	TRUE	igd	89714	0.00340649	4.01e-05	exposure	TRUE	reported	Bk3cAA	textfile	2	TRUE
rs4814452	C	T	C	T	-0.0167929	-0.0117	0.0540394	0.9386	FALSE	FALSE	FALSE	ebi-a-GCST005413	20	16178198	0.033	70127	0.7214	Type 2 diabetes || id:ebi-a-GCST005413	Type 2 diabetes	Type 2 diabetes || ||	TRUE	igd	89714	0.00387384	1.46e-05	exposure	TRUE	reported	Bk3cAA	textfile	2	TRUE
rs4975012	A	G	A	G	0.00902603	0.0248	0.22088	0.2186	FALSE	FALSE	FALSE	ebi-a-GCST005413	4	39423512	0.0192	70127	0.1975	Type 2 diabetes || id:ebi-a-GCST005413	Type 2 diabetes	Type 2 diabetes || ||	TRUE	igd	89714	0.00212907	2.24e-05	exposure	TRUE	reported	Bk3cAA	textfile	2	TRUE
rs513564	T	C	T	C	0.00846321	0.0405	0.249954	0.2416	FALSE	FALSE	FALSE	ebi-a-GCST005413	10	99780908	0.0191	70127	0.0343202	Type 2 diabetes || id:ebi-a-GCST005413	Type 2 diabetes	Type 2 diabetes || ||	TRUE	igd	89714	0.00207117	4.39e-05	exposure	TRUE	reported	Bk3cAA	textfile	2	TRUE
rs55813661	T	C	T	C	0.0310402	0.041	0.0148805	0.0166	FALSE	FALSE	FALSE	ebi-a-GCST005413	8	62318022	0.0615	70127	0.5042	Type 2 diabetes || id:ebi-a-GCST005413	Type 2 diabetes	Type 2 diabetes || ||	TRUE	igd	89714	0.00725634	1.89e-05	exposure	TRUE	reported	Bk3cAA	textfile	2	TRUE
rs56169403	T	C	T	C	-0.0141072	-0.0036	0.0735564	0.0658	FALSE	FALSE	FALSE	ebi-a-GCST005413	12	117155472	0.0347	70127	0.9171	Type 2 diabetes || id:ebi-a-GCST005413	Type 2 diabetes	Type 2 diabetes || ||	TRUE	igd	89714	0.00347247	4.86e-05	exposure	TRUE	reported	Bk3cAA	textfile	2	TRUE
rs57605348	C	G	C	G	-0.0217696	0.013	0.0277103	0.0285	FALSE	TRUE	FALSE	ebi-a-GCST005413	6	151835770	0.0493	70127	0.7926	Type 2 diabetes || id:ebi-a-GCST005413	Type 2 diabetes	Type 2 diabetes || ||	TRUE	igd	89714	0.0053386	4.55e-05	exposure	TRUE	reported	Bk3cAA	textfile	2	TRUE
rs6112545	T	C	T	C	-0.015143	-0.0272	0.0884728	0.0844	FALSE	FALSE	FALSE	ebi-a-GCST005413	20	19727485	0.0286	70127	0.3406	Type 2 diabetes || id:ebi-a-GCST005413	Type 2 diabetes	Type 2 diabetes || ||	TRUE	igd	89714	0.00307712	8.62e-07	exposure	TRUE	reported	Bk3cAA	textfile	2	TRUE
rs6130609	C	G	C	G	-0.0103184	0.0218	0.190034	0.1921	FALSE	TRUE	FALSE	ebi-a-GCST005413	20	43033095	0.0215	70127	0.3097	Type 2 diabetes || id:ebi-a-GCST005413	Type 2 diabetes	Type 2 diabetes || ||	TRUE	igd	89714	0.00223292	3.82e-06	exposure	TRUE	reported	Bk3cAA	textfile	2	TRUE
rs62055389	G	T	G	T	-0.0139716	-0.0707	0.0872412	0.9204	FALSE	FALSE	FALSE	ebi-a-GCST005413	16	30187673	0.0717	70127	0.3244	Type 2 diabetes || id:ebi-a-GCST005413	Type 2 diabetes	Type 2 diabetes || ||	TRUE	igd	89714	0.00321154	1.36e-05	exposure	TRUE	reported	Bk3cAA	textfile	2	TRUE
rs62208003	G	A	G	A	0.0254917	-0.0693	0.0223098	0.9779	FALSE	FALSE	FALSE	ebi-a-GCST005413	20	62043227	0.1282	70127	0.588901	Type 2 diabetes || id:ebi-a-GCST005413	Type 2 diabetes	Type 2 diabetes || ||	TRUE	igd	89714	0.00591581	1.64e-05	exposure	TRUE	reported	Bk3cAA	textfile	2	TRUE
rs62477305	T	A	T	A	0.0201649	-0.0448	0.0448565	0.0424	FALSE	TRUE	FALSE	ebi-a-GCST005413	7	114935274	0.0391	70127	0.2527	Type 2 diabetes || id:ebi-a-GCST005413	Type 2 diabetes	Type 2 diabetes || ||	TRUE	igd	89714	0.00425824	2.19e-06	exposure	TRUE	reported	Bk3cAA	textfile	2	TRUE
rs62496164	T	C	T	C	0.0283802	-0.0694	0.0217623	0.0216	FALSE	FALSE	FALSE	ebi-a-GCST005413	8	9288470	0.0617	70127	0.2606	Type 2 diabetes || id:ebi-a-GCST005413	Type 2 diabetes	Type 2 diabetes || ||	TRUE	igd	89714	0.00632286	7.18e-06	exposure	TRUE	reported	Bk3cAA	textfile	2	TRUE
rs6881290	C	T	C	T	0.00745342	0.0113	0.416131	0.5818	FALSE	FALSE	FALSE	ebi-a-GCST005413	5	11147494	0.0158	70127	0.4759	Type 2 diabetes || id:ebi-a-GCST005413	Type 2 diabetes	Type 2 diabetes || ||	TRUE	igd	89714	0.00177421	2.66e-05	exposure	TRUE	reported	Bk3cAA	textfile	2	TRUE
rs689896	G	C	G	C	0.0076189	0.0135	0.362312	0.3672	FALSE	TRUE	FALSE	ebi-a-GCST005413	18	74078911	0.0174	70127	0.4382	Type 2 diabetes || id:ebi-a-GCST005413	Type 2 diabetes	Type 2 diabetes || ||	TRUE	igd	89714	0.00182037	2.85e-05	exposure	TRUE	reported	Bk3cAA	textfile	2	TRUE
rs6914902	C	A	C	A	0.0102618	0.0091	0.149032	0.8556	FALSE	FALSE	FALSE	ebi-a-GCST005413	6	139021524	0.0225	70127	0.6862	Type 2 diabetes || id:ebi-a-GCST005413	Type 2 diabetes	Type 2 diabetes || ||	TRUE	igd	89714	0.00248621	3.67e-05	exposure	TRUE	reported	Bk3cAA	textfile	2	TRUE
rs7082468	A	G	A	G	-0.00849508	0.0104	0.321092	0.326	FALSE	FALSE	FALSE	ebi-a-GCST005413	10	50486727	0.017	70127	0.5408	Type 2 diabetes || id:ebi-a-GCST005413	Type 2 diabetes	Type 2 diabetes || ||	TRUE	igd	89714	0.00187987	6.22e-06	exposure	TRUE	reported	Bk3cAA	textfile	2	TRUE
rs7204542	G	C	G	C	0.00922209	-0.0525	0.308169	0.3445	FALSE	TRUE	FALSE	ebi-a-GCST005413	16	718514	0.0314	70127	0.0949402	Type 2 diabetes || id:ebi-a-GCST005413	Type 2 diabetes	Type 2 diabetes || ||	TRUE	igd	89714	0.00196696	2.76e-06	exposure	TRUE	reported	Bk3cAA	textfile	2	TRUE
rs72679121	A	G	A	G	0.0123806	-0.0147	0.0925203	0.1009	FALSE	FALSE	FALSE	ebi-a-GCST005413	1	66625369	0.0269	70127	0.584201	Type 2 diabetes || id:ebi-a-GCST005413	Type 2 diabetes	Type 2 diabetes || ||	TRUE	igd	89714	0.00303411	4.5e-05	exposure	TRUE	reported	Bk3cAA	textfile	2	TRUE
rs72726054	G	C	G	C	-0.0115428	-0.0215	0.125096	0.1158	FALSE	TRUE	FALSE	ebi-a-GCST005413	9	38072104	0.0246	70127	0.3821	Type 2 diabetes || id:ebi-a-GCST005413	Type 2 diabetes	Type 2 diabetes || ||	TRUE	igd	89714	0.0026655	1.49e-05	exposure	TRUE	reported	Bk3cAA	textfile	2	TRUE
rs72760330	C	T	C	T	0.0314433	-0.0378	0.014088	0.9843	FALSE	FALSE	FALSE	ebi-a-GCST005413	15	84192374	0.0666	70127	0.5701	Type 2 diabetes || id:ebi-a-GCST005413	Type 2 diabetes	Type 2 diabetes || ||	TRUE	igd	89714	0.00757947	3.35e-05	exposure	TRUE	reported	Bk3cAA	textfile	2	TRUE
rs72896141	A	G	A	G	0.0117965	-0.0172	0.108101	0.1015	FALSE	FALSE	FALSE	ebi-a-GCST005413	11	5845481	0.0272	70127	0.5282	Type 2 diabetes || id:ebi-a-GCST005413	Type 2 diabetes	Type 2 diabetes || ||	TRUE	igd	89714	0.00290823	4.99e-05	exposure	TRUE	reported	Bk3cAA	textfile	2	TRUE
rs73214167	C	A	C	A	-0.00875473	0.003	0.247631	0.7633	FALSE	FALSE	FALSE	ebi-a-GCST005413	12	121476099	0.0188	70127	0.8736	Type 2 diabetes || id:ebi-a-GCST005413	Type 2 diabetes	Type 2 diabetes || ||	TRUE	igd	89714	0.00203417	1.68e-05	exposure	TRUE	reported	Bk3cAA	textfile	2	TRUE
rs73360100	C	T	C	T	-0.00848229	-0.0206	0.250511	0.7701	FALSE	FALSE	FALSE	ebi-a-GCST005413	21	41403037	0.0191	70127	0.2818	Type 2 diabetes || id:ebi-a-GCST005413	Type 2 diabetes	Type 2 diabetes || ||	TRUE	igd	89714	0.00203355	3.03e-05	exposure	TRUE	reported	Bk3cAA	textfile	2	TRUE
rs7336192	C	T	C	T	-0.00726867	-0.0045	0.442393	0.5542	FALSE	FALSE	FALSE	ebi-a-GCST005413	13	53911048	0.0157	70127	0.7734	Type 2 diabetes || id:ebi-a-GCST005413	Type 2 diabetes	Type 2 diabetes || ||	TRUE	igd	89714	0.00177597	4.27e-05	exposure	TRUE	reported	Bk3cAA	textfile	2	TRUE
rs74405153	A	G	A	G	-0.0228533	0.0305	0.0257119	0.0234	FALSE	FALSE	FALSE	ebi-a-GCST005413	2	208711524	0.0544	70127	0.574399	Type 2 diabetes || id:ebi-a-GCST005413	Type 2 diabetes	Type 2 diabetes || ||	TRUE	igd	89714	0.00563455	5e-05	exposure	TRUE	reported	Bk3cAA	textfile	2	TRUE
rs74639782	T	A	T	A	0.012535	-0.0279	0.089228	0.0884	FALSE	TRUE	FALSE	ebi-a-GCST005413	2	144885367	0.0306	70127	0.3623	Type 2 diabetes || id:ebi-a-GCST005413	Type 2 diabetes	Type 2 diabetes || ||	TRUE	igd	89714	0.00307039	4.46e-05	exposure	TRUE	reported	Bk3cAA	textfile	2	TRUE
rs76217853	G	A	G	A	0.0440065	0.0105	0.00962503	0.9891	FALSE	FALSE	FALSE	ebi-a-GCST005413	8	94600393	0.0775	70127	0.8924	Type 2 diabetes || id:ebi-a-GCST005413	Type 2 diabetes	Type 2 diabetes || ||	TRUE	igd	89714	0.00897803	9.52e-07	exposure	TRUE	reported	Bk3cAA	textfile	2	TRUE
rs76879415	T	C	T	C	-0.0226667	0.0484	0.0269579	0.0222	FALSE	FALSE	FALSE	ebi-a-GCST005413	10	87990995	0.1059	70127	0.647301	Type 2 diabetes || id:ebi-a-GCST005413	Type 2 diabetes	Type 2 diabetes || ||	TRUE	igd	89714	0.00540836	2.78e-05	exposure	TRUE	reported	Bk3cAA	textfile	2	TRUE
rs772112	A	T	A	T	0.0113452	-0.01	0.131263	0.1319	FALSE	TRUE	FALSE	ebi-a-GCST005413	17	33621127	0.0252	70127	0.6903	Type 2 diabetes || id:ebi-a-GCST005413	Type 2 diabetes	Type 2 diabetes || ||	TRUE	igd	89714	0.00264721	1.82e-05	exposure	TRUE	reported	Bk3cAA	textfile	2	TRUE
rs77309795	A	C	A	C	0.0292122	0.1082	0.0155521	0.0232	FALSE	FALSE	FALSE	ebi-a-GCST005413	7	73663178	0.0926	70127	0.2425	Type 2 diabetes || id:ebi-a-GCST005413	Type 2 diabetes	Type 2 diabetes || ||	TRUE	igd	89714	0.00711909	4.08e-05	exposure	TRUE	reported	Bk3cAA	textfile	2	TRUE
rs77805523	T	G	T	G	0.0193191	0.0227	0.0576392	0.0606	FALSE	FALSE	FALSE	ebi-a-GCST005413	6	144834312	0.0344	70127	0.5083	Type 2 diabetes || id:ebi-a-GCST005413	Type 2 diabetes	Type 2 diabetes || ||	TRUE	igd	89714	0.00379766	3.64e-07	exposure	TRUE	reported	Bk3cAA	textfile	2	TRUE
rs79498641	G	A	G	A	-0.0277196	0.0332	0.0229563	0.9767	FALSE	FALSE	FALSE	ebi-a-GCST005413	8	134855286	0.0589	70127	0.5729	Type 2 diabetes || id:ebi-a-GCST005413	Type 2 diabetes	Type 2 diabetes || ||	TRUE	igd	89714	0.00583247	2.01e-06	exposure	TRUE	reported	Bk3cAA	textfile	2	TRUE
rs79519537	C	T	C	T	-0.0217882	-0.0349	0.0289475	0.9698	FALSE	FALSE	FALSE	ebi-a-GCST005413	14	34720312	0.048	70127	0.4678	Type 2 diabetes || id:ebi-a-GCST005413	Type 2 diabetes	Type 2 diabetes || ||	TRUE	igd	89714	0.00520882	2.88e-05	exposure	TRUE	reported	Bk3cAA	textfile	2	TRUE
rs79780845	C	T	C	T	0.0247413	0.0143	0.0226911	0.9801	FALSE	FALSE	FALSE	ebi-a-GCST005413	7	104247958	0.0568	70127	0.8014	Type 2 diabetes || id:ebi-a-GCST005413	Type 2 diabetes	Type 2 diabetes || ||	TRUE	igd	89714	0.0059315	3.03e-05	exposure	TRUE	reported	Bk3cAA	textfile	2	TRUE
rs8006552	C	G	C	G	0.0124305	0.0193	0.15964	0.1798	FALSE	TRUE	FALSE	ebi-a-GCST005413	14	67294069	0.0214	70127	0.3688	Type 2 diabetes || id:ebi-a-GCST005413	Type 2 diabetes	Type 2 diabetes || ||	TRUE	igd	89714	0.00244429	3.67e-07	exposure	TRUE	reported	Bk3cAA	textfile	2	TRUE
rs876462	G	T	G	T	-0.00799968	0.0258	0.374342	0.6126	FALSE	FALSE	FALSE	ebi-a-GCST005413	2	37515880	0.0161	70127	0.1087	Type 2 diabetes || id:ebi-a-GCST005413	Type 2 diabetes	Type 2 diabetes || ||	TRUE	igd	89714	0.00181056	9.96e-06	exposure	TRUE	reported	Bk3cAA	textfile	2	TRUE
rs884258	C	T	C	T	-0.00785979	-0.0144	0.32307	0.6729	FALSE	FALSE	FALSE	ebi-a-GCST005413	9	107057177	0.0166	70127	0.3856	Type 2 diabetes || id:ebi-a-GCST005413	Type 2 diabetes	Type 2 diabetes || ||	TRUE	igd	89714	0.00189426	3.34e-05	exposure	TRUE	reported	Bk3cAA	textfile	2	TRUE
rs914186	A	G	A	G	0.00772703	-0.0019	0.339941	0.3357	FALSE	FALSE	FALSE	ebi-a-GCST005413	21	42619657	0.0165	70127	0.9093	Type 2 diabetes || id:ebi-a-GCST005413	Type 2 diabetes	Type 2 diabetes || ||	TRUE	igd	89714	0.00186074	3.29e-05	exposure	TRUE	reported	Bk3cAA	textfile	2	TRUE
rs9368351	T	A	T	A	0.0301738	-0.0374	0.0147391	0.0191	FALSE	TRUE	FALSE	ebi-a-GCST005413	6	21808192	0.0659	70127	0.5705	Type 2 diabetes || id:ebi-a-GCST005413	Type 2 diabetes	Type 2 diabetes || ||	TRUE	igd	89714	0.00733453	3.89e-05	exposure	TRUE	reported	Bk3cAA	textfile	2	TRUE
rs9530332	G	T	G	T	0.00769591	0.0121	0.345461	0.6415	FALSE	FALSE	FALSE	ebi-a-GCST005413	13	75070201	0.0164	70127	0.46	Type 2 diabetes || id:ebi-a-GCST005413	Type 2 diabetes	Type 2 diabetes || ||	TRUE	igd	89714	0.00184866	3.14e-05	exposure	TRUE	reported	Bk3cAA	textfile	2	TRUE

## Sheet: TableS9
Table S9. Detail Information of the Genetic Variants in the MR Analysis of SHS and Depression
SNP	effect_allele.exposure	other_allele.exposure	effect_allele.outcome	other_allele.outcome	beta.exposure	beta.outcome	eaf.exposure	eaf.outcome	remove	palindromic	ambiguous	id.outcome	chr	pos	se.outcome	samplesize.outcome	pval.outcome	outcome	originalname.outcome	outcome.deprecated	mr_keep.outcome	data_source.outcome	samplesize.exposure	se.exposure	pval.exposure	exposure	mr_keep.exposure	pval_origin.exposure	id.exposure	data_source.exposure	action	mr_keep
rs10009088	A	G	A	G	-0.00764226	0.0117	0.464013	0.5819	FALSE	FALSE	FALSE	finn-b-F5_DEPRESSIO	4	180336832	0.0111	NA	0.2906	Depression || id:finn-b-F5_DEPRESSIO	Depression	Depression || ||	TRUE	igd	89714	0.00176045	1.42e-05	exposure	TRUE	reported	Bk3cAA	textfile	2	TRUE
rs10219378	T	C	T	C	-0.00945261	0.0104	0.190195	0.1184	FALSE	FALSE	FALSE	finn-b-F5_DEPRESSIO	11	86339724	0.017	NA	0.5412	Depression || id:finn-b-F5_DEPRESSIO	Depression	Depression || ||	TRUE	igd	89714	0.0022387	2.42e-05	exposure	TRUE	reported	Bk3cAA	textfile	2	TRUE
rs10425544	C	T	C	T	-0.00843132	-0.0068	0.292169	0.7709	FALSE	FALSE	FALSE	finn-b-F5_DEPRESSIO	19	836043	0.0131	NA	0.602101	Depression || id:finn-b-F5_DEPRESSIO	Depression	Depression || ||	TRUE	igd	89714	0.00204125	3.62e-05	exposure	TRUE	reported	Bk3cAA	textfile	2	TRUE
rs10945133	A	T	A	T	-0.00785951	-0.0004	0.313689	0.2933	FALSE	TRUE	FALSE	finn-b-F5_DEPRESSIO	6	69354524	0.012	NA	0.9714	Depression || id:finn-b-F5_DEPRESSIO	Depression	Depression || ||	TRUE	igd	89714	0.00188914	3.18e-05	exposure	TRUE	reported	Bk3cAA	textfile	2	TRUE
rs112169681	A	G	A	G	0.030187	0.1167	0.0169427	0.01276	FALSE	FALSE	FALSE	finn-b-F5_DEPRESSIO	7	70641982	0.0483	NA	0.0157	Depression || id:finn-b-F5_DEPRESSIO	Depression	Depression || ||	TRUE	igd	89714	0.00676279	8.07e-06	exposure	TRUE	reported	Bk3cAA	textfile	2	TRUE
rs114134538	T	C	T	C	0.0403285	0.02	0.00944719	0.002559	FALSE	FALSE	FALSE	finn-b-F5_DEPRESSIO	6	41851676	0.11	NA	0.8555	Depression || id:finn-b-F5_DEPRESSIO	Depression	Depression || ||	TRUE	igd	89714	0.00973382	3.43e-05	exposure	TRUE	reported	Bk3cAA	textfile	2	TRUE
rs116249622	T	C	T	C	-0.0288803	0.0521	0.0180067	0.01375	FALSE	FALSE	FALSE	finn-b-F5_DEPRESSIO	3	190482826	0.0476	NA	0.273	Depression || id:finn-b-F5_DEPRESSIO	Depression	Depression || ||	TRUE	igd	89714	0.00697431	3.46e-05	exposure	TRUE	reported	Bk3cAA	textfile	2	TRUE
rs117410926	G	A	G	A	-0.0415391	0.0536	0.00888031	0.009185	FALSE	FALSE	FALSE	finn-b-F5_DEPRESSIO	15	47979695	0.0591	NA	0.3642	Depression || id:finn-b-F5_DEPRESSIO	Depression	Depression || ||	TRUE	igd	89714	0.00945298	1.11e-05	exposure	TRUE	reported	Bk3cAA	textfile	2	TRUE
rs117858056	A	G	A	G	-0.0212002	-0.008	0.0362675	0.04174	FALSE	FALSE	FALSE	finn-b-F5_DEPRESSIO	6	149289638	0.0275	NA	0.771101	Depression || id:finn-b-F5_DEPRESSIO	Depression	Depression || ||	TRUE	igd	89714	0.00484085	1.19e-05	exposure	TRUE	reported	Bk3cAA	textfile	2	TRUE
rs118098194	T	C	T	C	0.0298263	0.0107	0.0201729	0.01943	FALSE	FALSE	FALSE	finn-b-F5_DEPRESSIO	21	33944718	0.0403	NA	0.7898	Depression || id:finn-b-F5_DEPRESSIO	Depression	Depression || ||	TRUE	igd	89714	0.00655698	5.4e-06	exposure	TRUE	reported	Bk3cAA	textfile	2	TRUE
rs118146115	G	A	G	A	-0.0131471	0.0062	0.0938635	0.0977	FALSE	FALSE	FALSE	finn-b-F5_DEPRESSIO	8	22116219	0.0186	NA	0.7374	Depression || id:finn-b-F5_DEPRESSIO	Depression	Depression || ||	TRUE	igd	89714	0.00311966	2.51e-05	exposure	TRUE	reported	Bk3cAA	textfile	2	TRUE
rs12041866	T	C	T	C	0.0139379	-0.026	0.0802328	0.08823	FALSE	FALSE	FALSE	finn-b-F5_DEPRESSIO	1	60484531	0.0192	NA	0.1755	Depression || id:finn-b-F5_DEPRESSIO	Depression	Depression || ||	TRUE	igd	89714	0.00324288	1.73e-05	exposure	TRUE	reported	Bk3cAA	textfile	2	TRUE
rs12105711	G	T	G	T	0.00874329	-0.0106	0.368941	0.3296	FALSE	FALSE	FALSE	finn-b-F5_DEPRESSIO	2	60736985	0.0116	NA	0.3609	Depression || id:finn-b-F5_DEPRESSIO	Depression	Depression || ||	TRUE	igd	89714	0.00184062	2.04e-06	exposure	TRUE	reported	Bk3cAA	textfile	2	TRUE
rs12484068	T	C	T	C	0.00904834	0.0078	0.205871	0.3167	FALSE	FALSE	FALSE	finn-b-F5_DEPRESSIO	22	51099862	0.0117	NA	0.5081	Depression || id:finn-b-F5_DEPRESSIO	Depression	Depression || ||	TRUE	igd	89714	0.00216889	3.02e-05	exposure	TRUE	reported	Bk3cAA	textfile	2	TRUE
rs12493295	G	T	G	T	0.016262	0.0418	0.0537133	0.02132	FALSE	FALSE	FALSE	finn-b-F5_DEPRESSIO	3	16679114	0.0383	NA	0.2744	Depression || id:finn-b-F5_DEPRESSIO	Depression	Depression || ||	TRUE	igd	89714	0.00388067	2.79e-05	exposure	TRUE	reported	Bk3cAA	textfile	2	TRUE
rs1262928	A	T	A	T	-0.00811472	0.0233	0.332231	0.2442	FALSE	TRUE	FALSE	finn-b-F5_DEPRESSIO	6	16806082	0.0129	NA	0.0716292	Depression || id:finn-b-F5_DEPRESSIO	Depression	Depression || ||	TRUE	igd	89714	0.00188608	1.69e-05	exposure	TRUE	reported	Bk3cAA	textfile	2	TRUE
rs12765304	T	C	T	C	0.00867476	0.0006	0.232411	0.2588	FALSE	FALSE	FALSE	finn-b-F5_DEPRESSIO	10	7631014	0.0125	NA	0.9629	Depression || id:finn-b-F5_DEPRESSIO	Depression	Depression || ||	TRUE	igd	89714	0.00210372	3.73e-05	exposure	TRUE	reported	Bk3cAA	textfile	2	TRUE
rs12866922	A	G	A	G	0.0252359	-0.0008	0.023507	0.02962	FALSE	FALSE	FALSE	finn-b-F5_DEPRESSIO	13	110066103	0.032	NA	0.9806	Depression || id:finn-b-F5_DEPRESSIO	Depression	Depression || ||	TRUE	igd	89714	0.00578864	1.3e-05	exposure	TRUE	reported	Bk3cAA	textfile	2	TRUE
rs138858192	A	G	A	G	0.0430825	0.0266	0.0073634	0.03526	FALSE	FALSE	FALSE	finn-b-F5_DEPRESSIO	15	79099986	0.0295	NA	0.3666	Depression || id:finn-b-F5_DEPRESSIO	Depression	Depression || ||	TRUE	igd	89714	0.0104699	3.88e-05	exposure	TRUE	reported	Bk3cAA	textfile	2	TRUE
rs140647724	G	A	G	A	0.0437941	-0.037	0.00760469	0.01564	FALSE	FALSE	FALSE	finn-b-F5_DEPRESSIO	19	20290042	0.0435	NA	0.3956	Depression || id:finn-b-F5_DEPRESSIO	Depression	Depression || ||	TRUE	igd	89714	0.0105942	3.57e-05	exposure	TRUE	reported	Bk3cAA	textfile	2	TRUE
rs142563889	A	G	A	G	-0.0343881	-0.0205	0.0147267	0.01999	FALSE	FALSE	FALSE	finn-b-F5_DEPRESSIO	13	23278334	0.0388	NA	0.596499	Depression || id:finn-b-F5_DEPRESSIO	Depression	Depression || ||	TRUE	igd	89714	0.00745485	3.98e-06	exposure	TRUE	reported	Bk3cAA	textfile	2	TRUE
rs143255283	C	T	C	T	0.0169392	0.0314	0.0481414	0.04657	FALSE	FALSE	FALSE	finn-b-F5_DEPRESSIO	7	147431844	0.0257	NA	0.2212	Depression || id:finn-b-F5_DEPRESSIO	Depression	Depression || ||	TRUE	igd	89714	0.00412782	4.07e-05	exposure	TRUE	reported	Bk3cAA	textfile	2	TRUE
rs1458176	T	C	T	C	0.0080669	0.0082	0.450444	0.569	FALSE	FALSE	FALSE	finn-b-F5_DEPRESSIO	12	41777144	0.011	NA	0.4577	Depression || id:finn-b-F5_DEPRESSIO	Depression	Depression || ||	TRUE	igd	89714	0.00175604	4.36e-06	exposure	TRUE	reported	Bk3cAA	textfile	2	TRUE
rs149651312	G	C	G	C	0.0381334	0.0152	0.0117592	0.01375	FALSE	TRUE	FALSE	finn-b-F5_DEPRESSIO	6	160595479	0.0468	NA	0.744501	Depression || id:finn-b-F5_DEPRESSIO	Depression	Depression || ||	TRUE	igd	89714	0.00835709	5.05e-06	exposure	TRUE	reported	Bk3cAA	textfile	2	TRUE
rs149772745	T	A	T	A	0.0282039	-0.0601	0.0204095	0.008723	FALSE	TRUE	FALSE	finn-b-F5_DEPRESSIO	4	12576228	0.0603	NA	0.3185	Depression || id:finn-b-F5_DEPRESSIO	Depression	Depression || ||	TRUE	igd	89714	0.0066206	2.05e-05	exposure	TRUE	reported	Bk3cAA	textfile	2	TRUE
rs150100064	C	T	C	T	0.0288195	-0.0313	0.020231	0.01265	FALSE	FALSE	FALSE	finn-b-F5_DEPRESSIO	3	96018959	0.0492	NA	0.5244	Depression || id:finn-b-F5_DEPRESSIO	Depression	Depression || ||	TRUE	igd	89714	0.00671373	1.77e-05	exposure	TRUE	reported	Bk3cAA	textfile	2	TRUE
rs150689049	A	G	A	G	0.0322386	0.0771	0.0145037	0.005906	FALSE	FALSE	FALSE	finn-b-F5_DEPRESSIO	13	23446586	0.0722	NA	0.2857	Depression || id:finn-b-F5_DEPRESSIO	Depression	Depression || ||	TRUE	igd	89714	0.00765178	2.52e-05	exposure	TRUE	reported	Bk3cAA	textfile	2	TRUE
rs17602639	A	G	A	G	0.0335219	-0.0187	0.0158631	0.008126	FALSE	FALSE	FALSE	finn-b-F5_DEPRESSIO	12	42480604	0.0609	NA	0.758501	Depression || id:finn-b-F5_DEPRESSIO	Depression	Depression || ||	TRUE	igd	89714	0.00714406	2.71e-06	exposure	TRUE	reported	Bk3cAA	textfile	2	TRUE
rs189879813	T	G	T	G	0.0292588	0.0037	0.0165783	0.0157	FALSE	FALSE	FALSE	finn-b-F5_DEPRESSIO	4	69058096	0.0443	NA	0.9326	Depression || id:finn-b-F5_DEPRESSIO	Depression	Depression || ||	TRUE	igd	89714	0.00705273	3.35e-05	exposure	TRUE	reported	Bk3cAA	textfile	2	TRUE
rs1993415	G	C	G	C	0.00829699	0.0001	0.253389	0.2226	FALSE	TRUE	FALSE	finn-b-F5_DEPRESSIO	10	63400853	0.0131	NA	0.9929	Depression || id:finn-b-F5_DEPRESSIO	Depression	Depression || ||	TRUE	igd	89714	0.00201769	3.92e-05	exposure	TRUE	reported	Bk3cAA	textfile	2	TRUE
rs2031468	C	T	C	T	0.00757944	0.0247	0.376089	0.7291	FALSE	FALSE	FALSE	finn-b-F5_DEPRESSIO	10	131923448	0.0123	NA	0.0451596	Depression || id:finn-b-F5_DEPRESSIO	Depression	Depression || ||	TRUE	igd	89714	0.00181432	2.95e-05	exposure	TRUE	reported	Bk3cAA	textfile	2	TRUE
rs2069408	G	A	G	A	-0.00839198	0.0076	0.340928	0.3133	FALSE	FALSE	FALSE	finn-b-F5_DEPRESSIO	12	56364321	0.0118	NA	0.521	Depression || id:finn-b-F5_DEPRESSIO	Depression	Depression || ||	TRUE	igd	89714	0.00184948	5.7e-06	exposure	TRUE	reported	Bk3cAA	textfile	2	TRUE
rs207008	G	T	G	T	-0.0195589	-0.0337	0.058118	0.9492	FALSE	FALSE	FALSE	finn-b-F5_DEPRESSIO	21	18735936	0.0249	NA	0.176	Depression || id:finn-b-F5_DEPRESSIO	Depression	Depression || ||	TRUE	igd	89714	0.00375031	1.84e-07	exposure	TRUE	reported	Bk3cAA	textfile	2	TRUE
rs2296498	G	A	G	A	-0.0113163	-0.0146	0.114016	0.1312	FALSE	FALSE	FALSE	finn-b-F5_DEPRESSIO	13	95096111	0.0161	NA	0.3632	Depression || id:finn-b-F5_DEPRESSIO	Depression	Depression || ||	TRUE	igd	89714	0.00276525	4.27e-05	exposure	TRUE	reported	Bk3cAA	textfile	2	TRUE
rs2683122	C	A	C	A	-0.00719049	-0.0159	0.465836	0.5133	FALSE	FALSE	FALSE	finn-b-F5_DEPRESSIO	15	36024804	0.011	NA	0.1491	Depression || id:finn-b-F5_DEPRESSIO	Depression	Depression || ||	TRUE	igd	89714	0.00177068	4.89e-05	exposure	TRUE	reported	Bk3cAA	textfile	2	TRUE
rs2765837	A	G	A	G	0.0127686	0.0371	0.120364	0.08099	FALSE	FALSE	FALSE	finn-b-F5_DEPRESSIO	10	21034317	0.0201	NA	0.0655994	Depression || id:finn-b-F5_DEPRESSIO	Depression	Depression || ||	TRUE	igd	89714	0.00272239	2.73e-06	exposure	TRUE	reported	Bk3cAA	textfile	2	TRUE
rs2847178	T	C	T	C	0.00882033	0.0068	0.365843	0.6132	FALSE	FALSE	FALSE	finn-b-F5_DEPRESSIO	11	105877624	0.0112	NA	0.542099	Depression || id:finn-b-F5_DEPRESSIO	Depression	Depression || ||	TRUE	igd	89714	0.00183024	1.44e-06	exposure	TRUE	reported	Bk3cAA	textfile	2	TRUE
rs3093540	A	G	A	G	-0.0184646	-0.0358	0.0463158	0.1379	FALSE	FALSE	FALSE	finn-b-F5_DEPRESSIO	6	31539010	0.0234	NA	0.1254	Depression || id:finn-b-F5_DEPRESSIO	Depression	Depression || ||	TRUE	igd	89714	0.004175	9.76e-06	exposure	TRUE	reported	Bk3cAA	textfile	2	TRUE
rs3106532	A	C	A	C	0.0121055	-0.0006	0.106488	0.1598	FALSE	FALSE	FALSE	finn-b-F5_DEPRESSIO	8	131259140	0.015	NA	0.9692	Depression || id:finn-b-F5_DEPRESSIO	Depression	Depression || ||	TRUE	igd	89714	0.00284134	2.04e-05	exposure	TRUE	reported	Bk3cAA	textfile	2	TRUE
rs35385779	T	A	T	A	0.00794077	0.0097	0.365353	0.4233	FALSE	TRUE	TRUE	finn-b-F5_DEPRESSIO	3	196071832	0.011	NA	0.3784	Depression || id:finn-b-F5_DEPRESSIO	Depression	Depression || ||	TRUE	igd	89714	0.00182508	1.36e-05	exposure	TRUE	reported	Bk3cAA	textfile	2	FALSE
rs3739699	A	G	A	G	0.00727057	0.0121	0.496407	0.509	FALSE	FALSE	FALSE	finn-b-F5_DEPRESSIO	9	114798940	0.0109	NA	0.2678	Depression || id:finn-b-F5_DEPRESSIO	Depression	Depression || ||	TRUE	igd	89714	0.00176661	3.87e-05	exposure	TRUE	reported	Bk3cAA	textfile	2	TRUE
rs3825941	A	G	A	G	0.00829075	0.0112	0.257769	0.2571	FALSE	FALSE	FALSE	finn-b-F5_DEPRESSIO	15	74317362	0.0125	NA	0.3706	Depression || id:finn-b-F5_DEPRESSIO	Depression	Depression || ||	TRUE	igd	89714	0.00201638	3.93e-05	exposure	TRUE	reported	Bk3cAA	textfile	2	TRUE
rs3897921	T	G	T	G	-0.00753564	0.0027	0.430998	0.2889	FALSE	FALSE	FALSE	finn-b-F5_DEPRESSIO	3	101703056	0.0122	NA	0.8256	Depression || id:finn-b-F5_DEPRESSIO	Depression	Depression || ||	TRUE	igd	89714	0.00177005	2.07e-05	exposure	TRUE	reported	Bk3cAA	textfile	2	TRUE
rs4131945	T	G	T	G	-0.00740657	0.0039	0.486291	0.5509	FALSE	FALSE	FALSE	finn-b-F5_DEPRESSIO	16	54862861	0.011	NA	0.7258	Depression || id:finn-b-F5_DEPRESSIO	Depression	Depression || ||	TRUE	igd	89714	0.00177911	3.14e-05	exposure	TRUE	reported	Bk3cAA	textfile	2	TRUE
rs4688298	T	C	T	C	0.0139914	0.0312	0.0741433	0.04716	FALSE	FALSE	FALSE	finn-b-F5_DEPRESSIO	3	62460883	0.0261	NA	0.2332	Depression || id:finn-b-F5_DEPRESSIO	Depression	Depression || ||	TRUE	igd	89714	0.00340649	4.01e-05	exposure	TRUE	reported	Bk3cAA	textfile	2	TRUE
rs4814452	C	T	C	T	-0.0167929	-0.0122	0.0540394	0.9132	FALSE	FALSE	FALSE	finn-b-F5_DEPRESSIO	20	16178198	0.0194	NA	0.5295	Depression || id:finn-b-F5_DEPRESSIO	Depression	Depression || ||	TRUE	igd	89714	0.00387384	1.46e-05	exposure	TRUE	reported	Bk3cAA	textfile	2	TRUE
rs4975012	A	G	A	G	0.00902603	0.0059	0.22088	0.2499	FALSE	FALSE	FALSE	finn-b-F5_DEPRESSIO	4	39423512	0.0126	NA	0.641501	Depression || id:finn-b-F5_DEPRESSIO	Depression	Depression || ||	TRUE	igd	89714	0.00212907	2.24e-05	exposure	TRUE	reported	Bk3cAA	textfile	2	TRUE
rs513564	T	C	T	C	0.00846321	-0.0169	0.249954	0.1786	FALSE	FALSE	FALSE	finn-b-F5_DEPRESSIO	10	99780908	0.0145	NA	0.2444	Depression || id:finn-b-F5_DEPRESSIO	Depression	Depression || ||	TRUE	igd	89714	0.00207117	4.39e-05	exposure	TRUE	reported	Bk3cAA	textfile	2	TRUE
rs55813661	T	C	T	C	0.0310402	0.0139	0.0148805	0.01204	FALSE	FALSE	FALSE	finn-b-F5_DEPRESSIO	8	62318022	0.05	NA	0.7807	Depression || id:finn-b-F5_DEPRESSIO	Depression	Depression || ||	TRUE	igd	89714	0.00725634	1.89e-05	exposure	TRUE	reported	Bk3cAA	textfile	2	TRUE
rs559280424	A	G	A	G	-0.0260141	0.0333	0.025008	0.01583	FALSE	FALSE	FALSE	finn-b-F5_DEPRESSIO	16	69750910	0.0441	NA	0.4503	Depression || id:finn-b-F5_DEPRESSIO	Depression	Depression || ||	TRUE	igd	89714	0.00565598	4.24e-06	exposure	TRUE	reported	Bk3cAA	textfile	2	TRUE
rs56169403	T	C	T	C	-0.0141072	0.0248	0.0735564	0.05478	FALSE	FALSE	FALSE	finn-b-F5_DEPRESSIO	12	117155472	0.0245	NA	0.3109	Depression || id:finn-b-F5_DEPRESSIO	Depression	Depression || ||	TRUE	igd	89714	0.00347247	4.86e-05	exposure	TRUE	reported	Bk3cAA	textfile	2	TRUE
rs57605348	C	G	C	G	-0.0217696	0.035	0.0277103	0.04112	FALSE	TRUE	FALSE	finn-b-F5_DEPRESSIO	6	151835770	0.0276	NA	0.2048	Depression || id:finn-b-F5_DEPRESSIO	Depression	Depression || ||	TRUE	igd	89714	0.0053386	4.55e-05	exposure	TRUE	reported	Bk3cAA	textfile	2	TRUE
rs6112545	T	C	T	C	-0.015143	0.0036	0.0884728	0.07055	FALSE	FALSE	FALSE	finn-b-F5_DEPRESSIO	20	19727485	0.0213	NA	0.8655	Depression || id:finn-b-F5_DEPRESSIO	Depression	Depression || ||	TRUE	igd	89714	0.00307712	8.62e-07	exposure	TRUE	reported	Bk3cAA	textfile	2	TRUE
rs62055389	G	T	G	T	-0.0139716	0.0015	0.0872412	0.06732	FALSE	FALSE	FALSE	finn-b-F5_DEPRESSIO	16	30187673	0.0221	NA	0.947	Depression || id:finn-b-F5_DEPRESSIO	Depression	Depression || ||	TRUE	igd	89714	0.00321154	1.36e-05	exposure	TRUE	reported	Bk3cAA	textfile	2	TRUE
rs62208003	G	A	G	A	0.0254917	0.0614	0.0223098	0.01691	FALSE	FALSE	FALSE	finn-b-F5_DEPRESSIO	20	62043227	0.0421	NA	0.1448	Depression || id:finn-b-F5_DEPRESSIO	Depression	Depression || ||	TRUE	igd	89714	0.00591581	1.64e-05	exposure	TRUE	reported	Bk3cAA	textfile	2	TRUE
rs62477305	T	A	T	A	0.0201649	-0.0098	0.0448565	0.04384	FALSE	TRUE	FALSE	finn-b-F5_DEPRESSIO	7	114935274	0.0265	NA	0.710699	Depression || id:finn-b-F5_DEPRESSIO	Depression	Depression || ||	TRUE	igd	89714	0.00425824	2.19e-06	exposure	TRUE	reported	Bk3cAA	textfile	2	TRUE
rs62496164	T	C	T	C	0.0283802	0.0046	0.0217623	0.007704	FALSE	FALSE	FALSE	finn-b-F5_DEPRESSIO	8	9288470	0.0639	NA	0.9421	Depression || id:finn-b-F5_DEPRESSIO	Depression	Depression || ||	TRUE	igd	89714	0.00632286	7.18e-06	exposure	TRUE	reported	Bk3cAA	textfile	2	TRUE
rs6881290	C	T	C	T	0.00745342	-0.0038	0.416131	0.565	FALSE	FALSE	FALSE	finn-b-F5_DEPRESSIO	5	11147494	0.011	NA	0.7302	Depression || id:finn-b-F5_DEPRESSIO	Depression	Depression || ||	TRUE	igd	89714	0.00177421	2.66e-05	exposure	TRUE	reported	Bk3cAA	textfile	2	TRUE
rs689896	G	C	G	C	0.0076189	0.0165	0.362312	0.3163	FALSE	TRUE	FALSE	finn-b-F5_DEPRESSIO	18	74078911	0.0118	NA	0.1616	Depression || id:finn-b-F5_DEPRESSIO	Depression	Depression || ||	TRUE	igd	89714	0.00182037	2.85e-05	exposure	TRUE	reported	Bk3cAA	textfile	2	TRUE
rs6914902	C	A	C	A	0.0102618	0.0081	0.149032	0.1589	FALSE	FALSE	FALSE	finn-b-F5_DEPRESSIO	6	139021524	0.015	NA	0.590101	Depression || id:finn-b-F5_DEPRESSIO	Depression	Depression || ||	TRUE	igd	89714	0.00248621	3.67e-05	exposure	TRUE	reported	Bk3cAA	textfile	2	TRUE
rs7082468	A	G	A	G	-0.00849508	-0.0041	0.321092	0.5833	FALSE	FALSE	FALSE	finn-b-F5_DEPRESSIO	10	50486727	0.011	NA	0.713899	Depression || id:finn-b-F5_DEPRESSIO	Depression	Depression || ||	TRUE	igd	89714	0.00187987	6.22e-06	exposure	TRUE	reported	Bk3cAA	textfile	2	TRUE
rs7204542	G	C	G	C	0.00922209	-0.0013	0.308169	0.414	FALSE	TRUE	FALSE	finn-b-F5_DEPRESSIO	16	718514	0.0111	NA	0.9074	Depression || id:finn-b-F5_DEPRESSIO	Depression	Depression || ||	TRUE	igd	89714	0.00196696	2.76e-06	exposure	TRUE	reported	Bk3cAA	textfile	2	TRUE
rs72679121	A	G	A	G	0.0123806	-0.0091	0.0925203	0.1887	FALSE	FALSE	FALSE	finn-b-F5_DEPRESSIO	1	66625369	0.0139	NA	0.5125	Depression || id:finn-b-F5_DEPRESSIO	Depression	Depression || ||	TRUE	igd	89714	0.00303411	4.5e-05	exposure	TRUE	reported	Bk3cAA	textfile	2	TRUE
rs72726054	G	C	G	C	-0.0115428	0.006	0.125096	0.1173	FALSE	TRUE	FALSE	finn-b-F5_DEPRESSIO	9	38072104	0.0169	NA	0.7202	Depression || id:finn-b-F5_DEPRESSIO	Depression	Depression || ||	TRUE	igd	89714	0.0026655	1.49e-05	exposure	TRUE	reported	Bk3cAA	textfile	2	TRUE
rs72760330	C	T	C	T	0.0314433	0.0339	0.014088	0.02608	FALSE	FALSE	FALSE	finn-b-F5_DEPRESSIO	15	84192374	0.0345	NA	0.3254	Depression || id:finn-b-F5_DEPRESSIO	Depression	Depression || ||	TRUE	igd	89714	0.00757947	3.35e-05	exposure	TRUE	reported	Bk3cAA	textfile	2	TRUE
rs72896141	A	G	A	G	0.0117965	0.0185	0.108101	0.06903	FALSE	FALSE	FALSE	finn-b-F5_DEPRESSIO	11	5845481	0.0216	NA	0.3923	Depression || id:finn-b-F5_DEPRESSIO	Depression	Depression || ||	TRUE	igd	89714	0.00290823	4.99e-05	exposure	TRUE	reported	Bk3cAA	textfile	2	TRUE
rs73360100	C	T	C	T	-0.00848229	-0.0041	0.250511	0.2142	FALSE	FALSE	FALSE	finn-b-F5_DEPRESSIO	21	41403037	0.0133	NA	0.756599	Depression || id:finn-b-F5_DEPRESSIO	Depression	Depression || ||	TRUE	igd	89714	0.00203355	3.03e-05	exposure	TRUE	reported	Bk3cAA	textfile	2	TRUE
rs74405153	A	G	A	G	-0.0228533	-0.0592	0.0257119	0.03492	FALSE	FALSE	FALSE	finn-b-F5_DEPRESSIO	2	208711524	0.0298	NA	0.0468101	Depression || id:finn-b-F5_DEPRESSIO	Depression	Depression || ||	TRUE	igd	89714	0.00563455	5e-05	exposure	TRUE	reported	Bk3cAA	textfile	2	TRUE
rs74639782	T	A	T	A	0.012535	0.0017	0.089228	0.1181	FALSE	TRUE	FALSE	finn-b-F5_DEPRESSIO	2	144885367	0.017	NA	0.9202	Depression || id:finn-b-F5_DEPRESSIO	Depression	Depression || ||	TRUE	igd	89714	0.00307039	4.46e-05	exposure	TRUE	reported	Bk3cAA	textfile	2	TRUE
rs76217853	G	A	G	A	0.0440065	-0.0259	0.00962503	0.01252	FALSE	FALSE	FALSE	finn-b-F5_DEPRESSIO	8	94600393	0.049	NA	0.5975	Depression || id:finn-b-F5_DEPRESSIO	Depression	Depression || ||	TRUE	igd	89714	0.00897803	9.52e-07	exposure	TRUE	reported	Bk3cAA	textfile	2	TRUE
rs76879415	T	C	T	C	-0.0226667	-0.0467	0.0269579	0.009255	FALSE	FALSE	FALSE	finn-b-F5_DEPRESSIO	10	87990995	0.057	NA	0.4126	Depression || id:finn-b-F5_DEPRESSIO	Depression	Depression || ||	TRUE	igd	89714	0.00540836	2.78e-05	exposure	TRUE	reported	Bk3cAA	textfile	2	TRUE
rs772112	A	T	A	T	0.0113452	0.0249	0.131263	0.1918	FALSE	TRUE	FALSE	finn-b-F5_DEPRESSIO	17	33621127	0.0139	NA	0.0733095	Depression || id:finn-b-F5_DEPRESSIO	Depression	Depression || ||	TRUE	igd	89714	0.00264721	1.82e-05	exposure	TRUE	reported	Bk3cAA	textfile	2	TRUE
rs77309795	A	C	A	C	0.0292122	-0.0222	0.0155521	0.03928	FALSE	FALSE	FALSE	finn-b-F5_DEPRESSIO	7	73663178	0.0278	NA	0.4263	Depression || id:finn-b-F5_DEPRESSIO	Depression	Depression || ||	TRUE	igd	89714	0.00711909	4.08e-05	exposure	TRUE	reported	Bk3cAA	textfile	2	TRUE
rs77805523	T	G	T	G	0.0193191	0.0163	0.0576392	0.06135	FALSE	FALSE	FALSE	finn-b-F5_DEPRESSIO	6	144834312	0.0228	NA	0.4742	Depression || id:finn-b-F5_DEPRESSIO	Depression	Depression || ||	TRUE	igd	89714	0.00379766	3.64e-07	exposure	TRUE	reported	Bk3cAA	textfile	2	TRUE
rs79498641	G	A	G	A	-0.0277196	-0.0759	0.0229563	0.004154	FALSE	FALSE	FALSE	finn-b-F5_DEPRESSIO	8	134855286	0.0859	NA	0.3767	Depression || id:finn-b-F5_DEPRESSIO	Depression	Depression || ||	TRUE	igd	89714	0.00583247	2.01e-06	exposure	TRUE	reported	Bk3cAA	textfile	2	TRUE
rs79519537	C	T	C	T	-0.0217882	-0.0808	0.0289475	0.01256	FALSE	FALSE	FALSE	finn-b-F5_DEPRESSIO	14	34720312	0.0507	NA	0.1115	Depression || id:finn-b-F5_DEPRESSIO	Depression	Depression || ||	TRUE	igd	89714	0.00520882	2.88e-05	exposure	TRUE	reported	Bk3cAA	textfile	2	TRUE
rs79780845	C	T	C	T	0.0247413	-0.0654	0.0226911	0.008332	FALSE	FALSE	FALSE	finn-b-F5_DEPRESSIO	7	104247958	0.0603	NA	0.2784	Depression || id:finn-b-F5_DEPRESSIO	Depression	Depression || ||	TRUE	igd	89714	0.0059315	3.03e-05	exposure	TRUE	reported	Bk3cAA	textfile	2	TRUE
rs876462	G	T	G	T	-0.00799968	0.0093	0.374342	0.4561	FALSE	FALSE	FALSE	finn-b-F5_DEPRESSIO	2	37515880	0.0109	NA	0.3936	Depression || id:finn-b-F5_DEPRESSIO	Depression	Depression || ||	TRUE	igd	89714	0.00181056	9.96e-06	exposure	TRUE	reported	Bk3cAA	textfile	2	TRUE
rs884258	C	T	C	T	-0.00785979	-0.0088	0.32307	0.6533	FALSE	FALSE	FALSE	finn-b-F5_DEPRESSIO	9	107057177	0.0114	NA	0.4441	Depression || id:finn-b-F5_DEPRESSIO	Depression	Depression || ||	TRUE	igd	89714	0.00189426	3.34e-05	exposure	TRUE	reported	Bk3cAA	textfile	2	TRUE
rs914186	A	G	A	G	0.00772703	0.023	0.339941	0.6037	FALSE	FALSE	FALSE	finn-b-F5_DEPRESSIO	21	42619657	0.0111	NA	0.0388696	Depression || id:finn-b-F5_DEPRESSIO	Depression	Depression || ||	TRUE	igd	89714	0.00186074	3.29e-05	exposure	TRUE	reported	Bk3cAA	textfile	2	TRUE
rs9530332	G	T	G	T	0.00769591	0.0024	0.345461	0.6284	FALSE	FALSE	FALSE	finn-b-F5_DEPRESSIO	13	75070201	0.0113	NA	0.8307	Depression || id:finn-b-F5_DEPRESSIO	Depression	Depression || ||	TRUE	igd	89714	0.00184866	3.14e-05	exposure	TRUE	reported	Bk3cAA	textfile	2	TRUE
